# Supplementary material for: Comparative transcriptomics of two petal variants reveals key functional genes underlying petal shape development in lotus (Nelumbo)
Source: Front Plant Sci. 2025 Jul 8;16:1596925. doi: 10.3389/fpls.2025.1596925 (PMC12279870; doi:10.3389/fpls.2025.1596925)
Supplement: Supplementary file 1 [file DataSheet1.zip]

Archive with 3 entries (3 files):
- Supplementary Figure S1–S6.PDF
- Supplementary Material 1 (for Supplementary Figures 4–5).zip
- Supplementary Table S1–S7.XLSX
