# Supplementary material for: Comparative transcriptomics of two petal variants reveals key functional genes underlying petal shape development in lotus (Nelumbo)
Source: Front Plant Sci. 2025 Jul 8;16:1596925. doi: 10.3389/fpls.2025.1596925 (PMC12279870; doi:10.3389/fpls.2025.1596925)
Supplement: Supplementary file 1 [file DataSheet1.zip › Supplementary Table S1–S7.XLSX]

## Sheet: S1  PCR primers
Supplementary Table S1 Six DEGs used for RT-qPCR validation and their forward primer (F) and reverse primers (R)
Gene code	Gene description	F primer (5'-3')	R primer (5'-3')
β-NnACTIN	β-NnACTIN	TGATCGGAATGGAAGC	CAGCAATACCAGGGAAC
LOC104604262	Nelumbo nucifera GDSL esterase/lipase EXL3-like	GAAGTGACGACCTCGCAAATAC	GTTCTCTGCACAACTCCTGTCT
LOC104597722	Nelumbo nucifera uncharacterized	CGCTCTGGTGAATAAAGCCACT	GTAGGGAGCAATCTTCCATCGT
LOC104608963	Nelumbo nucifera protein SRG1-like	GAGGCTGAGGAGATGAGAGAGT	GTTGCCCTGTGTTCAATGCTAC
LOC104607002	Nelumbo nucifera polyubiquitin-like	CCACCTTGTTCTCAGGGCTTC	CTCCACCCCAGTGTTATGGTT
LOC104606425	Nelumbo nucifera expansin-like B1	AATCAACGGTGGCGATGTTTC	ACGCCAAGAGATAGTAGAGATGC
LOC104605366	Nelumbo nucifera glycine-rich cell wall structural protein 2-like	CTTCAGGTTGAAAGCCGAGTTG	CATTACCTGTCCCAGAGCCATA

## Sheet: S2  Mapping reads
Supplementary Table S2 Mapping results of the clean reads from the two lotus groups with the reference genome
Group	Sample No.	Sample name	Total_Bases	Q30	Total reads	Total mapped	Multiple mapped1)	Uniquely mapped2)
M512 vs. Nl-CK	1	M512-D1-1	7157045835	0.9468	48496588	41391752(85.35%)	873569(1.80%)	40518183(83.55%)
	2	M512-D1-2	8227404560	0.9459	55852164	48533721(86.90%)	897104(1.61%)	47636617(85.29%)
	3	M512-D1-3	7847562638	0.949	53158874	46338776(87.17%)	871499(1.64%)	45467277(85.53%)
	4	M512-D5-1	6064537480	0.9318	42039518	36084313(85.83%)	647229(1.54%)	35437084(84.29%)
	5	M512-D5-2	7175373571	0.9475	48738268	42384048(86.96%)	758606(1.56%)	41625442(85.41%)
	6	M512-D5-3	6957319658	0.9481	47193466	40970454(86.81%)	739274(1.57%)	40231180(85.25%)
	7	M512-D10-1	7393487558	0.9467	50124236	43648941(87.08%)	772720(1.54%)	42876221(85.54%)
	8	M512-D10-2	7334272418	0.947	49614764	43297286(87.27%)	767158(1.55%)	42530128(85.72%)
	9	M512-D10-3	7267910114	0.9491	49401246	43093240(87.23%)	757656(1.53%)	42335584(85.70%)
	10	M512-D15-1	6425023072	0.9474	42927288	37534536(87.44%)	722040(1.68%)	36812496(85.76%)
	11	M512-D15-2	7103679515	0.9472	48134260	42161815(87.59%)	768467(1.60%)	41393348(86.00%)
	12	M512-D15-3	7241161906	0.949	48880730	42676145(87.31%)	810785(1.66%)	41865360(85.65%)
	13	NlCK-D1-1	7174899844	0.9489	48589300	42455256(87.38%)	795935(1.64%)	41659321(85.74%)
	14	NlCK-D1-2	8052612937	0.9469	54339210	47474150(87.37%)	882882(1.62%)	46591268(85.74%)
	15	NlCK-D1-3	7504203501	0.9466	50858256	44438692(87.38%)	870634(1.71%)	43568058(85.67%)
	16	NlCK-D5-1	6765345799	0.9468	45973722	40002641(87.01%)	708846(1.54%)	39293795(85.47%)
	17	NlCK-D5-2	7004020134	0.9461	47387618	41378971(87.32%)	736123(1.55%)	40642848(85.77%)
	18	NlCK-D5-3	7201231001	0.949	48934134	42467159(86.78%)	784496(1.60%)	41682663(85.18%)
	19	NlCK-D10-1	7938216450	0.9469	53981214	46941963(86.96%)	891988(1.65%)	46049975(85.31%)
	20	NlCK-D10-2	7429298990	0.9487	50429940	43865781(86.98%)	764714(1.52%)	43101067(85.47%)
	21	NlCK-D10-3	7210506988	0.947	48818458	42606612(87.28%)	750097(1.54%)	41856515(85.74%)
	22	NlCK-D15-1	7326544862	0.9499	49605630	43544062(87.78%)	899896(1.81%)	42644166(85.97%)
	23	NlCK-D15-2	7786585434	0.949	52706586	46423353(88.08%)	902571(1.71%)	45520782(86.37%)
	24	NlCK-D15-3	7205109669	0.9493	48707798	42492446(87.24%)	780696(1.60%)	41711750(85.64%)
		Mean value	7.28306e+09	0.9471	49370553	43008588(87.10%)	798124(1.62%)	42210464(85.49%)
CSFY vs. WSH-CK	25	CSFY-D1-1	8202717946	0.9498	55265726	53046614(95.98%)	949355(1.72%)	52097259(94.27%)
	26	CSFY-D1-2	8178041248	0.9478	55419252	52960556(95.56%)	956212(1.73%)	52004344(93.84%)
	27	CSFY-D1-3	7307564589	0.9497	49211790	47030818(95.57%)	827110(1.68%)	46203708(93.89%)
	28	CSFY-D5-1	7381537734	0.9512	49646390	47724136(96.13%)	833590(1.68%)	46890546(94.45%)
	29	CSFY-D5-2	7352107142	0.9506	49580508	47492458(95.79%)	803355(1.62%)	46689103(94.17%)
	30	CSFY-D5-3	7409261364	0.9534	49962564	48023005(96.12%)	815146(1.63%)	47207859(94.49%)
	31	CSFY-D10-1	7534125579	0.9497	51038588	48990994(95.99%)	855599(1.68%)	48135395(94.31%)
	32	CSFY-D10-2	7820248144	0.9492	53371944	51236665(96.00%)	929693(1.74%)	50306972(94.26%)
	33	CSFY-D10-3	8093895856	0.9472	54840496	52613967(95.94%)	951032(1.73%)	51662935(94.21%)
	34	CSFY-D15-1	7356329184	0.9475	49999110	47385531(94.77%)	1107061(2.21%)	46278470(92.56%)
	35	CSFY-D15-2	6802120204	0.9492	46187810	43713203(94.64%)	1026218(2.22%)	42686985(92.42%)
	36	CSFY-D15-3	6801873286	0.9373	46078464	44069622(95.64%)	1087910(2.36%)	42981712(93.28%)
	37	WSH-CK-D1-1	6403835200	0.9491	43414400	41517577(95.63%)	802231(1.85%)	40715346(93.78%)
	38	WSH-CK-D1-2	7488581854	0.9489	50729566	48550430(95.70%)	830424(1.64%)	47720006(94.07%)
	39	WSH-CK-D1-3	7364224274	0.949	50080034	47764713(95.38%)	885478(1.77%)	46879235(93.61%)
	40	WSH-CK-D5-1	7669379593	0.9456	51869170	49727735(95.87%)	853722(1.65%)	48874013(94.23%)
	41	WSH-CK-D5-2	7054058846	0.9507	48178022	46300502(96.10%)	814591(1.69%)	45485911(94.41%)
	42	WSH-CK-D5-3	6608436709	0.9497	45032806	43151730(95.82%)	740975(1.65%)	42410755(94.18%)
	43	WSH-CK-D10-1	7611187733	0.9499	51813690	49901996(96.31%)	900758(1.74%)	49001238(94.57%)
	44	WSH-CK-D10-2	7429050228	0.95	50809678	48673317(95.80%)	888569(1.75%)	47784748(94.05%)
	45	WSH-CK-D10-3	7923624895	0.9489	54014886	51784457(95.87%)	952108(1.76%)	50832349(94.11%)
	46	WSH-CK-D15-1	7566130046	0.9511	51729456	49558507(95.80%)	1152669(2.23%)	48405838(93.57%)
	47	WSH-CK-D15-2	7085901071	0.9509	48231032	46289144(95.97%)	1123515(2.33%)	45165629(93.64%)
	48	WSH-CK-D15-3	7150982533	0.9478	48602636	46592592(95.86%)	1123876(2.31%)	45468716(93.55%)
		Mean value	7.3998e+09	0.9289	50212834	48087511(95.76%)	925467(1.85%)	47162045(93.91%)
	1) Multiple mapped: The number of clean reads with multiple alignment positions on the reference sequence.
	2) Uniquely mapped: The number of clean reads with unique alignment positions on the reference sequence.

## Sheet: S3 All DEGs of M512 vs Nl-CK
Supplementary Table S3 All DEGs (differentially expressed genes) at the four bud stages in the M512 vs.Nl-CK group (Padjust level)
Gene No.	Gene ID	Gene Name	Gene Description	Length	D1 DEGs in Fig.4A,C,D	D5 DEGs in Fig.4A,C,D	D10 DEGs in Fig.4A,C,D	D15 DEGs in Fig.4A,C,D	D1_significant(Padjust)|Regulate	D5_significant(Padjust)|Regulate	D10_significant(Padjust)|Regulate	D15_significant(Padjust)|Regulate	Cluster No. in Fig.5A	Mean of M512_D1#1	Mean of M512_D5	Mean of M512_D10	Mean of M512_D15	Mean of Nl-CK_D1	Mean of Nl-CK_D5	Mean of Nl-CK_D10	Mean of Nl-CK_D15	D1_fc(M512/Nl-CK)	D1_log2fc(M512/Nl-CK)	D1_Pvalue	D1_Padjust	D5_fc(M512/Nl-CK)	D5_log2fc(M512/Nl-CK)	D5_Pvalue	D5_Padjust	D10_fc(M512/Nl-CK)	D10_log2fc(M512/Nl-CK)	D10_Pvalue	D10_Padjust	D15_fc(M512/Nl-CK)	D15_log2fc(M512/Nl-CK)	D15_Pvalue	D15_Padjust	M512-D1-1	M512-D1-2	M512-D1-3	M512-D5-1	M512-D5-2	M512-D5-3	M512-D10-1	M512-D10-2	M512-D10-3	M512-D15-1	M512-D15-2	M512-D15-3
1	gene-LOC104591088	LOC104591088	uncharacterized LOC104591088	795		D5			no|up	yes|up	no|up	no|down		0.823333	3	4.48667	0.266667	0.49	0.563333	2.00667	0.726667	1.8644	0.898712	0.302203	0.683341	5.39868	2.43261	0.000236756	0.00322664	2.29601	1.19913	0.17892	0.999929	0.334226	-1.5811	0.126872	0.999982	0.75	0.53	1.19	4.35	1.46	3.19	1.25	6.73	5.48	0.28	0.28	0.24
2	gene-LOC104602899	LOC104602899	LEAF RUST 10 DISEASE-RESISTANCE LOCUS RECEPTOR-LIKE PROTEIN KINASE-like 2.4	2556	D1	D5			yes|down	yes|down	no|down	no|down		0	0.073333	0.116667	0.056667	0.326667	0.436667	0.363333	0.41	0.0156195	-6.00051	2.36e-05	0.000802508	0.116246	-3.10475	0.000848401	0.0092725	0.257483	-1.95745	0.0237407	0.623617	0.0986719	-3.34122	0.00112968	0.10993	0	0	0	0	0.12	0.1	0.16	0.05	0.14	0.14	0.03	0
3	gene-LOC104606373	LOC104606373	(S)-ureidoglycine aminohydrolase	1529	D1	D5	D10		yes|up	yes|up	yes|up	no|up	1	45.1267	44.78	36.82	19.3233	3.18	10.9633	16.93	10.0433	13.144	3.71634	1.58e-136	1.11e-132	3.81457	1.93152	1.79e-36	2.25e-33	2.10316	1.07256	0.0003935	0.0470679	1.86733	0.900978	0.24197	0.999982	39.21	44.89	51.28	40.59	47.35	46.4	33.47	39.11	37.88	17.94	21.55	18.48
4	gene-LOC104589303	LOC104589303	uncharacterized LOC104589303, transcript variant X1	4707		D5			no|up	yes|up	no|up	no|up		1.22333	0.983333	0.646667	0.446667	0.796667	0.693333	0.266667	0.213333	1.70161	0.766902	0.0512198	0.273202	2.34645	1.23048	0.00489677	0.0371882	1.67092	0.740644	0.120862	0.999929	1.58928	0.668369	0.290816	0.999982	1.06	0.9	1.71	0.85	1.25	0.85	0.66	0.56	0.72	0.53	0.17	0.64
5	gene-LOC104587593	LOC104587593	monothiol glutaredoxin-S2	546		D5			no|no test	yes|down	no|down	no|up		0	0.513333	1.08	3.49333	0	2.93	1.31	2.85667	1	0	1	1	0.174729	-2.51681	0.00535488	0.0397493	0.795184	-0.330639	0.709072	0.999929	1.17281	0.229969	0.67035	0.999982	0	0	0	0	0.65	0.89	1.28	1.32	0.64	4.24	3.41	2.83
6	gene-LOC104591216	LOC104591216	probable xyloglucan endotransglucosylase/hydrolase protein 6	1327		D5			no|down	yes|down	no|down	no|up		32.6833	73.3633	136.55	1786.24	57.0633	182.487	152.893	1599.85	0.613896	-0.703933	1e-08	8.46e-07	0.394516	-1.34184	1.16e-22	4.11e-20	0.887741	-0.17179	0.356145	0.999929	1.09486	0.130749	0.470499	0.999982	25.03	32.29	40.73	83.26	70.49	66.34	168.74	111.02	129.89	1746.94	1886.17	1725.61
7	gene-LOC104591411	LOC104591411	uncharacterized LOC104591411	717		D5			no|down	yes|down	no|up	no|up	3	20.8433	22.4267	22.6033	5.25	38.27	57.63	20.7667	1.96	0.595892	-0.746877	3.03e-06	0.000137598	0.38316	-1.38398	5.45e-15	7.56e-13	1.06896	0.0962118	0.772552	0.999929	2.58913	1.37247	0.0078967	0.395782	19.08	20.23	23.22	21.17	26.06	20.05	34.76	15.01	18.04	8.48	3.29	3.98
8	gene-LOC104597198	LOC104597198	uncharacterized LOC104597198	2741		D5			no|down	yes|down	no|down	no|down		1.69333	0.786667	0.44	2.12	2.62	1.74667	1.04	3.78	0.697785	-0.519145	0.0306522	0.199035	0.44122	-1.18043	0.000191718	0.00270074	0.41959	-1.25295	0.00466651	0.259474	0.552176	-0.856799	0.000109439	0.0197556	1.48	2.04	1.56	0.76	0.89	0.71	0.5	0.56	0.26	1.88	2.4	2.08
9	gene-LOC104587779	LOC104587779	heavy metal-associated isoprenylated plant protein 21, transcript variant X1	782		D5			no|down	yes|down	no|down	no|down	5	0.473333	2.01333	6.72667	12.04	1.04333	5.59333	10.3667	15.35	0.477804	-1.06551	0.198992	0.568963	0.352709	-1.50345	0.000869983	0.00943593	0.644453	-0.633853	0.0194406	0.570316	0.76268	-0.390851	0.16535	0.999982	0.2	0.66	0.56	1.64	1.61	2.79	7.84	5.46	6.88	12.63	11.94	11.55
10	gene-LOC104597663	LOC104597663	non-specific lipid-transfer protein 8	705		D5			no|down	yes|down	no|down	no|down		0.46	0.986667	1.78667	2.08333	0.633333	3.76	3.22667	2.97333	0.781575	-0.355543	0.72314	1	0.260847	-1.93872	0.000594179	0.00695685	0.531863	-0.910873	0.182429	0.999929	0.685703	-0.544344	0.304115	0.999982	0.35	0.64	0.39	0.63	0.86	1.47	2.38	1.44	1.54	1.87	2.24	2.14
11	gene-LOC104589573	LOC104589573	short-chain dehydrogenase reductase 3b-like	555		D5			no|down	yes|down	no|down	no|down		4.89667	4.45333	2.65	2.84333	7.66667	9.34667	8.92333	4.03333	0.707411	-0.499379	0.211678	0.583779	0.469503	-1.09079	0.00405278	0.0321751	0.287387	-1.79893	0.00179589	0.137263	0.681645	-0.552907	0.293848	0.999982	4.88	4.4	5.41	3.19	4.54	5.63	3.07	3.3	1.58	3.42	2.34	2.77
12	gene-LOC104589545	LOC104589545	protein REVEILLE 1	2989		D5			no|up	yes|up	no|up	no|down		18.84	24.1533	31.06	94.0367	10.6067	11	18.3567	105.5	1.89625	0.92315	3.49e-09	3.19e-07	2.15559	1.10808	1.06e-13	1.26e-11	1.71349	0.776934	0.00647498	0.313906	0.879136	-0.185841	0.502091	0.999982	13.82	25.27	17.43	28.09	20.72	23.65	33.71	29.07	30.4	100.63	83.5	97.98
13	gene-LOC104589559	LOC104589559	cytochrome P450 71A9-like	1963		D5			no|down	yes|down	no|up	no|up		0.11	0.323333	1.37	4.56333	0.186667	0.953333	0.72	4.39333	0.653018	-0.614804	0.512024	0.826784	0.330047	-1.59926	0.00334046	0.027845	1.87106	0.903856	0.0640428	0.96797	1.02344	0.0334203	0.901414	0.999982	0.11	0.12	0.1	0.4	0.25	0.32	1.34	1.45	1.32	4.74	4.27	4.68
14	gene-LOC104589819	LOC104589819	uncharacterized LOC104589819	752		D5			no|down	yes|down	no|down	no|down		0.143333	0.896667	5.47	1.18667	0.923333	3.67333	22.7933	1.42667	0.174856	-2.51576	0.0234365	0.167675	0.248244	-2.01017	0.00131729	0.0131827	0.24288	-2.04168	0.156014	0.999929	0.806025	-0.311103	0.684134	0.999982	0.08	0.23	0.12	1.3	1.19	0.2	12.72	1.27	2.42	2.3	0.41	0.85
15	gene-LOC104613340	LOC104613340	probable glutathione S-transferase	810	D1	D5			yes|down	yes|down	no|up	no|up		0.626667	1.71333	12.7133	17.7	2.92667	10.9033	11.9967	8.70333	0.242975	-2.04112	0.000434943	0.00892956	0.154547	-2.69388	1.97e-14	2.53e-12	1.06095	0.0853606	0.861441	0.999929	1.97817	0.984167	1	1	0.94	0.62	0.32	1.82	1.76	1.56	24.13	6.58	7.43	35.26	8.88	8.96
16	gene-LOC104589396	LOC104589396	microsomal glutathione S-transferase 3-like	764		D5			no|down	yes|down	no|down	no|down		18.64	19.74	18.81	13.5733	26.8133	42.74	23.4567	14.5033	0.758641	-0.39851	0.0283976	0.190217	0.454198	-1.13861	5.65e-07	1.71e-05	0.77903	-0.360249	0.310907	0.999929	0.91104	-0.134414	0.763202	0.999982	16.83	20.96	18.13	20.15	18.29	20.78	16.67	21.23	18.53	13.93	16.28	10.51
17	gene-LOC104611400	LOC104611400	F-box/LRR-repeat protein At3g48880-like, transcript variant X1	1285	D1	D5			yes|up	yes|up	no|up	no|up		9.30333	15.1433	15.6067	16.2733	3.77667	6.70333	9.08333	10.8267	2.63567	1.39817	4.87e-10	5.28e-08	2.21938	1.15016	2.46e-09	1.3e-07	1.70123	0.76658	0.000531809	0.0578735	1.47639	0.562073	0.0927533	0.999982	6.78	12.12	9.01	17.88	13.44	14.11	12.79	17.2	16.83	16.88	16.94	15
18	gene-LOC104586390	LOC104586390	putative cullin-like protein 2	848	D1	D5	D10	D15	yes|down	yes|down	yes|down	yes|down		0.816667	0.963333	0.763333	0.176667	3.75667	3.82333	3.56667	2.05	0.261133	-1.93714	3.47e-05	0.001109	0.268144	-1.89892	1.68e-05	0.000337829	0.220304	-2.18243	6.1e-05	0.0110681	0.0938607	-3.41333	2.37e-05	0.00562245	0.53	0.44	1.48	1.29	0.75	0.85	1.23	0.82	0.24	0.19	0.26	0.08
19	gene-LOC104591543	LOC104591543	uncharacterized LOC104591543	1399		D5			no|down	yes|down	no|down	no|down		0.383333	3.18	6.68	6.84333	0.52	8.89667	6.75	7.33667	0.792976	-0.334651	0.631679	0.887446	0.350628	-1.51199	1.05e-07	3.75e-06	0.968435	-0.046273	0.897359	0.999929	0.918241	-0.123056	0.79281	0.999982	0.32	0.31	0.52	4.03	2.67	2.84	8.49	5.82	5.73	10.17	4.71	5.65
20	gene-LOC104598068	LOC104598068	pentatricopeptide repeat-containing protein At5g66520-like	1695	D1	D5			yes|up	yes|up	no|up	no|up		4.16333	4.05333	4.50333	1.18	1.36667	1.68333	2.43333	0.53	3.33004	1.73554	1.56e-09	1.54e-07	2.35106	1.23331	2.39e-05	0.000457401	1.80324	0.850593	0.0828088	0.999929	2.20749	1.14241	0.16866	0.999982	4.17	3.71	4.61	4.37	4.21	3.58	3.9	5.23	4.38	0.94	1.33	1.27
21	gene-LOC104586813	LOC104586813	UDP-glycosyltransferase 74F2-like	1606		D5			no|up	yes|up	no|up	no|up		3.9	4.87333	5.67333	11.32	2.22667	1.67	4.18667	6.60667	1.89052	0.918782	0.000619372	0.0118884	2.86255	1.5173	3.67e-08	1.46e-06	1.32378	0.404662	0.286535	0.999929	1.68729	0.754706	0.0701347	0.999982	3.18	3.56	4.96	4.43	4.87	5.32	6.49	6.01	4.52	10.55	11.99	11.42
22	gene-LOC104591554	LOC104591554	vegetative incompatibility protein HET-E-1	1717		D5			no|down	yes|down	no|down	no|down		1.41	3.05333	4.18667	1.92667	2.65	6.56667	4.80667	1.94	0.564339	-0.825367	0.00755103	0.0763157	0.45427	-1.13838	8.89e-07	2.59e-05	0.865028	-0.209181	0.399328	0.999929	0.974014	-0.0379852	0.913863	0.999982	0.84	1.6	1.79	2.82	3.51	2.83	3.44	5.2	3.92	1.6	2.48	1.7
23	gene-LOC104597668	LOC104597668	uncharacterized LOC104597668, transcript variant X4	598		D5			no|down	yes|down	no|up	no|down		2.49667	2.23667	6.48667	9.06333	4.80667	5.02333	5.44	8.63	0.604875	-0.725291	0.108611	0.419019	0.40349	-1.3094	0.00448193	0.0348185	1.16441	0.219597	0.75616	0.999929	0.961451	-0.0567143	0.889577	0.999982	1.71	2.01	3.77	1.89	1.98	2.84	12.2	3.3	3.96	11.16	9.29	6.74
24	gene-LOC104589375	LOC104589375	desumoylating isopeptidase 1-like	1525		D5	D10		no|up	yes|up	yes|up	no|down	1	26.4633	33.4567	58.38	66.9633	16.04	15.15	28.7267	66.4433	1.72527	0.786823	0.207768	0.578562	2.14146	1.09859	7.32e-09	3.46e-07	2.05926	1.04213	3.53e-06	0.00111004	0.985877	-0.0205207	0.893185	0.999982	20.96	37.16	21.27	45.68	26.67	28.02	46.25	68.26	60.63	67	65.75	68.14
25	gene-LOC104591645	LOC104591645	3-oxoacyl-[acyl-carrier-protein] reductase 4	1438		D5			no|up	yes|down	no|down	no|down	6	2.73	2.78	7.59	38.4033	2.73333	6.02667	15.1067	69.6133	1.07098	0.0989286	0.752688	0.932015	0.451067	-1.14859	6.4e-05	0.00108091	0.49932	-1.00196	0.000613811	0.0615789	0.53972	-0.889716	0.00458967	0.287709	1.95	3.23	3.01	1.9	3.46	2.98	6.87	8.08	7.82	39.48	39.12	36.61
26	gene-LOC104586094	LOC104586094	omega-hydroxypalmitate O-feruloyl transferase-like	1628		D5			no|down	yes|down	no|down	no|down	3	16.1367	36.0367	65.3167	33.2867	31.0967	78.9833	95.9333	33.4667	0.562217	-0.830801	5.49e-10	5.89e-08	0.44527	-1.16725	1.49e-18	3.43e-16	0.672873	-0.571595	0.0110322	0.42732	0.9752	-0.0362303	0.842394	0.999982	14.16	14.13	20.12	34.65	40.94	32.52	56.3	68.96	70.69	31.09	39.97	28.8
27	gene-LOC104591736	LOC104591736	probable methyltransferase At1g27930	1167		D5			no|down	yes|down	no|down	no|up		4.99	4.09667	8.66667	3.12	7.93	8.98667	13.81	2.25	0.681792	-0.552596	0.0149355	0.12319	0.446382	-1.16365	8.88e-06	0.000193504	0.62929	-0.668203	0.0525841	0.888835	1.35321	0.436386	0.255663	0.999982	4.17	6.01	4.79	3.24	5.8	3.25	13.57	5.55	6.88	4.31	2.91	2.14
28	gene-LOC104591920	LOC104591920	respiratory burst oxidase homolog protein C	3104		D5			no|down	yes|down	no|down	no|down		0.13	0.1	0.856667	0.336667	0.216667	0.86	1.75333	0.933333	0.561061	-0.83377	0.307773	0.688611	0.114586	-3.1255	1.57e-05	0.00031841	0.51103	-0.968519	0.470948	0.999929	0.367595	-1.44381	0.00715164	0.36975	0.04	0.27	0.08	0.17	0.11	0.02	1.48	0.39	0.7	0.43	0.3	0.28
29	gene-LOC104611427	LOC104611427	choline-phosphate cytidylyltransferase 2-like, transcript variant X1	1507	D1	D5			yes|up	yes|up	no|up	no|up		1.74	1.49333	1.33333	1.00667	0.583333	0.31	0.683333	0.536667	3.20724	1.68133	0.000600351	0.0115883	4.64776	2.21654	0.000485162	0.005887	1.90482	0.929652	0.1417	0.999929	1.847	0.885186	0.163084	0.999982	1.4	1.03	2.79	1.43	1.64	1.41	1.54	1.58	0.88	1.15	0.98	0.89
30	gene-LOC104588306	LOC104588306	dihydrolipoyllysine-residue succinyltransferase component of 2-oxoglutarate dehydrogenase complex 2, mitochondrial-like, transcript variant X1	2295	D1	D5	D10		yes|up	yes|up	yes|up	no|up	5	13.94	14.6	19.25	86.78	0.056667	2.79333	7.24667	40.3033	290.149	8.18065	3.06e-35	2.38e-32	5.20389	2.37959	3.39e-26	1.86e-23	2.59313	1.3747	0.000106477	0.0168981	2.10554	1.07419	0.467844	0.999982	11.35	14.43	16.04	12.87	16.03	14.9	13.38	24.37	20	76.32	102.12	81.9
31	gene-LOC104592069	LOC104592069	uncharacterized LOC104592069	971		D5			no|down	yes|down	no|down	no|up		6.06333	4.95	9.50667	13.4767	8.19667	9.75667	12.1267	12.76	0.803802	-0.315087	0.177093	0.536222	0.499117	-1.00255	0.000136261	0.00204641	0.773896	-0.369788	0.277839	0.999929	1.0307	0.0436262	0.887752	0.999982	5.29	6	6.9	3.16	5.6	6.09	14.89	6.5	7.13	19.5	10.33	10.6
32	gene-LOC104597755	LOC104597755	putative pentatricopeptide repeat-containing protein At3g13770, mitochondrial	3366		D5			no|up	yes|up	no|up	no|up		1.33333	1.16	0.776667	0.133333	1.27	0.543333	0.65	0.08	1.12572	0.170845	0.50896	0.825011	2.06642	1.04713	0.00440066	0.034312	1.20214	0.26561	0.492693	0.999929	1.60169	0.679595	0.449523	0.999982	1.05	1.4	1.55	1.02	1.08	1.38	0.81	0.79	0.73	0.14	0.13	0.13
33	gene-LOC104590016	LOC104590016	receptor protein kinase CLAVATA1-like	3453		D5			no|up	yes|up	no|up	no|down		0.806667	1.03	1.13667	0.116667	0.796667	0.36	0.81	0.243333	1.11211	0.153303	0.654548	0.896628	2.80928	1.4902	0.000128169	0.00194402	1.39974	0.485164	0.126527	0.999929	0.473635	-1.07815	0.11448	0.999982	0.87	0.77	0.78	0.93	0.92	1.24	1.05	1.29	1.07	0.14	0.13	0.08
34	gene-LOC104586011	LOC104586011	purple acid phosphatase 15, transcript variant X1	2240		D5			no|down	yes|down	no|down	no|down	5	4.72333	3.45333	6.9	17.6667	8.93	8.03667	10.9433	21.5033	0.566737	-0.819248	6.89e-06	0.000279784	0.419673	-1.25266	4.44e-12	4.08e-10	0.621435	-0.686325	0.000270053	0.0344778	0.807598	-0.30829	0.0306142	0.768147	4.08	4.32	5.77	2.96	4.04	3.36	6.81	7.22	6.67	18.96	18.23	15.81
35	gene-LOC104606936	LOC104606936		2828	D1	D5			yes|up	yes|up	no|up	no|up	1	6.65333	5.66333	6.04333	3.30333	0.823333	1.77	2.50333	1.74667	8.52073	3.09098	4.55e-27	2.51e-24	3.13009	1.6462	2.64e-16	4.34e-14	2.44099	1.28746	0.00226689	0.166043	1.86237	0.897143	0.000183536	0.0298435	3.94	11.05	4.97	5.35	5.96	5.68	3.1	8.55	6.48	3.74	2.83	3.34
36	gene-LOC104587680	LOC104587680	uncharacterized LOC104587680	1538	D1	D5	D10		yes|down	yes|down	yes|down	no|down		0	0	0.016667	0	0.943333	1.12667	0.71	0.203333	0.00939791	-6.73344	3.28e-07	1.94e-05	0.00869087	-6.84628	1.71e-07	5.79e-06	0.0259848	-5.26619	0.000419051	0.0493637	0.0486339	-4.36189	0.0196592	0.637242	0	0	0	0	0	0	0	0	0.05	0	0	0
37	gene-LOC104597449	LOC104597449	zinc finger protein WIP2-like	1583		D5			no|down	yes|down	no|down	no|up		2.48333	2.24333	2.70333	0.836667	3.94333	4.68333	3.28	0.67	0.674945	-0.567159	0.0293896	0.194454	0.467201	-1.09789	0.00016841	0.00242335	0.811251	-0.301781	0.357949	0.999929	1.21466	0.280548	0.628653	0.999982	1.83	2.63	2.99	2.09	1.92	2.72	3.1	2.64	2.37	1.27	0.66	0.58
38	gene-LOC104586098	LOC104586098	WAT1-related protein At3g30340-like, transcript variant X1	2059		D5			no|up	yes|up	no|down	no|down		2.13333	2.48	1.08	0.036667	1.00667	0.773333	0.953333	0.323333	2.19455	1.13392	0.00444119	0.0510153	3.05035	1.60897	0.0001	0.00157088	0.970917	-0.0425805	0.937434	0.999929	0.130413	-2.93884	0.0613138	0.981084	1.4	2.85	2.15	2.59	2.22	2.63	0.61	1.52	1.11	0.11	0	0
39	gene-LOC104611548	LOC104611548	probable disease resistance RPP8-like protein 2, transcript variant X1	3261	D1	D5			yes|up	yes|up	no|up	no|up		1.45	1.49	0.913333	0.016667	0.086667	0.363333	0.506667	0	18.1369	4.18085	4.01e-17	1.04e-14	4.03414	2.01226	3.58e-08	1.43e-06	1.79916	0.847323	0.0245491	0.63825	3.92307	1.97198	0.606219	1	1.38	1.4	1.57	1.49	1.77	1.21	1.03	0.84	0.87	0.03	0.02	0
40	gene-LOC104596816	LOC104596816	caffeic acid 3-O-methyltransferase-like	1374	D1	D5	D10		yes|up	yes|up	yes|up	no|up	5	8.25333	14.6367	19.6467	58.1767	1.51667	5.42667	8.73667	36.8167	5.97599	2.57918	6.3e-20	2.09e-17	2.64591	1.40377	3.18e-09	1.65e-07	2.22578	1.15431	1.15e-08	9.35e-06	1.55272	0.6348	0.00432207	0.280108	8.5	7.14	9.12	14.93	14.97	14.01	16.79	21.75	20.4	53.48	60.75	60.3
41	gene-LOC104592217	LOC104592217	probable pyridoxal 5'-phosphate synthase subunit PDX1	1414		D5			no|up	yes|up	no|up	no|down	4	149.377	163.997	125.313	24.9933	83.6267	58.18	68.24	26.2867	1.9103	0.933799	0.125068	0.450809	2.78831	1.47939	1.49e-05	0.000304144	1.8414	0.880804	0.161673	0.999929	0.934783	-0.0972969	0.882612	0.999982	112.74	216.13	119.26	219.12	102.38	170.49	72.78	159.22	143.94	21.5	28.2	25.28
42	gene-LOC104591150	LOC104591150	UPF0481 protein At3g47200-like	1728	D1	D5			yes|down	yes|down	no|down	no|down		0.313333	0.31	0.823333	0.683333	1.32	1.19667	1.14667	0.723333	0.253544	-1.97969	7.67e-05	0.0022254	0.254599	-1.9737	0.00058926	0.00691062	0.722486	-0.468959	0.378262	0.999929	0.921802	-0.117472	0.830081	0.999982	0.22	0.36	0.36	0.15	0.27	0.51	1.27	0.54	0.66	0.82	0.56	0.67
43	gene-LOC104611453	LOC104611453	TOM1-like protein 2, transcript variant X1	1703	D1	D5	D10	D15	yes|down	yes|down	yes|down	yes|down		0	0	0.03	0	6.03667	5.17	5.45	4.45667	0.00130316	-9.58377	1.43e-15	3.19e-13	0.00167975	-9.21754	2.2e-14	2.77e-12	0.00553484	-7.49724	1.01e-11	1.77e-08	0.0019429	-9.00757	2.52e-12	6.71e-09	0	0	0	0	0	0	0	0	0.09	0	0	0
44	gene-LOC104597782	LOC104597782	uncharacterized LOC104597782	747		D5			no|up	yes|up	no|up	no|up	1	7.69333	6.54333	3.23333	0.21	4.58333	1.03	1.17333	0.096667	1.82605	0.868727	0.0461443	0.257957	6.44386	2.68792	2.05e-06	5.35e-05	2.8005	1.48568	0.0252497	0.645078	2.05639	1.04011	0.667162	1	5.12	12.14	5.82	9.4	3.09	7.14	1.52	4.46	3.72	0	0.16	0.47
45	gene-LOC104592261	LOC104592261	probable serine incorporator, transcript variant X1	1732		D5			no|up	yes|up	no|up	no|down		4.48	10.55	9.43	24.62	4.21667	4.38667	8.9	29.4	1.10378	0.142446	0.488281	0.812696	2.37985	1.25087	2.07e-12	2.04e-10	1.05794	0.0812593	0.807424	0.999929	0.82906	-0.270451	0.281626	0.999982	4.03	4.25	5.16	10.33	11.35	9.97	11.75	9.15	7.39	23.81	26.04	24.01
46	gene-LOC104590173	LOC104590173	cysteine-rich repeat secretory protein 38-like	800		D5			no|no test	yes|down	no|up	no|up		0	0.04	26.69	10.0367	0	2.89333	3.32667	7.90333	1	0	1	1	0.0149328	-6.06537	1.89e-05	0.000376261	8.25745	3.0457	0.200029	0.999929	1.22555	0.293427	0.896877	0.999982	0	0	0	0	0	0.12	69.83	0	10.24	27.95	0.74	1.42
47	gene-LOC104592269	LOC104592269	strigolactone esterase D14-like	1260		D5			no|down	yes|down	no|up	no|down		0.156667	1.52333	5.54667	8.65333	0.223333	4.65	2.83333	9.07	0.697602	-0.519523	0.698215	1	0.320643	-1.64096	9.04e-07	2.62e-05	1.92662	0.946071	0.0290004	0.686072	0.93668	-0.0943724	0.832713	0.999982	0	0.12	0.35	1.77	1.12	1.68	9.14	3.86	3.64	10.98	7.39	7.59
48	gene-LOC104592471	LOC104592471	palmitoyl-monogalactosyldiacylglycerol delta-7 desaturase, chloroplastic-like	1646		D5			no|up	yes|down	no|down	no|up	6	5.35	17.83	58.92	257.98	5.23667	40.9167	65.3867	248.393	1.09657	0.132992	0.508258	0.824562	0.428554	-1.22245	1.01e-14	1.36e-12	0.895805	-0.158743	0.404816	0.999929	1.01867	0.0266918	0.893719	0.999982	4.15	5.53	6.37	17.01	20.96	15.52	58.19	60.76	57.81	249.43	278.91	245.6
49	gene-LOC104585773	LOC104585773	soluble inorganic pyrophosphatase 1, transcript variant X2	1074	D1	D5			yes|up	yes|up	no|up	no|up		1.68667	0.73	0.4	0.03	0.026667	0	0.03	0	64.6255	6.01403	4.05e-06	0.000175509	45.0131	5.49227	0.000333319	0.00426538	13.6219	3.76785	0.0690249	0.994594	2.07054	1.05001	0.796928	1	2.03	1.78	1.25	0.78	1.05	0.36	0.59	0.61	0	0	0.09	0
50	gene-LOC104592505	LOC104592505	haloalkane dehalogenase	1438		D5			no|down	yes|down	no|down	no|down	6	3.82667	8.10333	15.9367	58.23	4.43	21.5967	19.0633	57.5933	0.948684	-0.0760004	0.747407	0.930361	0.371934	-1.42688	3.15e-15	4.45e-13	0.827373	-0.27339	0.375533	0.999929	0.992809	-0.0104122	0.958679	0.999982	3.22	3.51	4.75	8.6	7.26	8.45	14.51	17.86	15.44	57.13	59.5	58.06
51	gene-LOC104592845	LOC104592845		2168	D1	D5	D10		yes|down	yes|down	yes|down	no|down		1.10667	1.36333	0.486667	0.373333	3.63333	4.54	4.53	1.70333	0.283594	-1.8181	0.000214119	0.00520382	0.257492	-1.9574	2.12e-06	5.52e-05	0.131093	-2.93134	1.78e-07	0.000101847	0.155997	-2.68041	0.000992738	0.100697	1.1	1.91	0.31	0.66	1.63	1.8	0.81	0.2	0.45	0	0.24	0.88
52	gene-LOC104589728	LOC104589728	uncharacterized LOC104589728	1228		D5			no|down	yes|down	no|down	no|up		0.336667	0.56	2.28	3.15333	0.44	4.58333	4.21	2.19667	0.813631	-0.297554	0.712644	0.917317	0.12007	-3.05805	1.23e-11	1.03e-09	0.52772	-0.922154	0.15679	0.999929	1.41214	0.49788	0.507257	0.999982	0.22	0.3	0.49	0.38	0.68	0.62	3.17	1.69	1.98	5.98	1.4	2.08
53	gene-LOC104611225	LOC104611225	galactinol synthase 2-like	1300	D1	D5			yes|up	yes|up	no|up	no|down		51.3833	97.79	135.467	3.82667	9.51333	17.0833	54.6167	5.08333	5.78628	2.53264	0.00309723	0.0391481	5.68037	2.50599	6.08e-05	0.00103605	2.49453	1.31877	0.116753	0.999929	0.733273	-0.447577	0.650489	0.999982	40.48	76.1	37.57	158.93	38.1	96.34	66.28	183.2	156.92	2.46	6.52	2.5
54	gene-LOC104592589	LOC104592589	ABC transporter G family member 42-like	4035		D5			no|down	yes|down	no|down	no|up		0.473333	1.45667	2.59	0.843333	0.863333	3.96667	2.99667	0.536667	0.58503	-0.773417	0.019129	0.146503	0.357272	-1.4849	2.84e-14	3.55e-12	0.875859	-0.19123	0.693153	0.999929	1.54717	0.629635	0.296357	0.999982	0.34	0.45	0.63	1.42	1.45	1.5	4.74	1.34	1.69	1.58	0.42	0.53
55	gene-LOC104609411	LOC104609411	carboxylesterase 1-like	1477	D1	D5			yes|down	yes|down	no|down	no|down		1.15	1.03667	1.82	0.53	2.92	2.82333	4.3	0.686667	0.42857	-1.2224	0.00147053	0.0228275	0.360037	-1.47378	0.000103745	0.0016184	0.42868	-1.22203	0.00236012	0.166984	0.76798	-0.38086	0.614916	0.999982	1.13	0.91	1.41	0.92	1.3	0.89	2.21	1.57	1.68	0.68	0.11	0.8
56	gene-LOC104597497	LOC104597497	cytochrome P450 93A2-like	1691	D1	D5	D10	D15	yes|down	yes|down	yes|down	yes|down	3	5.56667	11.2867	14.0967	3.97	31.4967	44.0967	48.3267	15.1567	0.191514	-2.38448	4.59e-66	9.6e-63	0.25061	-1.99648	2.35e-39	3.34e-36	0.29338	-1.76916	3.59e-19	2.73e-15	0.256807	-1.96125	3.34e-20	3.56e-16	5.11	5.39	6.2	9.13	14.09	10.64	15.9	13.34	13.05	3.83	4.57	3.51
57	gene-LOC104590963	LOC104590963	UPF0481 protein At3g47200-like	1793	D1	D5			yes|down	yes|down	no|down	no|down		6.77667	4.65	7.25667	15.96	17.2267	12.1367	8.56333	19.2533	0.402999	-1.31115	6.45e-11	8.09e-09	0.347095	-1.5266	2.15e-08	9.16e-07	0.79103	-0.338195	0.21609	0.999929	0.815844	-0.293634	0.103237	0.999982	6	7.02	7.31	5.65	5.19	3.11	9.15	5.16	7.46	16.42	14.18	17.28
58	gene-LOC104592728	LOC104592728	uncharacterized protein At4g14100-like	1193		D5			no|up	yes|down	no|down	no|up		1.65	1.78333	1.76333	0.543333	1.70333	6.25333	3.00667	0.336667	1.03563	0.0505023	0.906169	0.975717	0.278956	-1.84189	3.26e-09	1.69e-07	0.573696	-0.801642	0.122225	0.999929	1.55491	0.636827	0.591849	0.999982	1.13	1.24	2.58	2.29	1.48	1.58	1.91	1.33	2.05	1.13	0.36	0.14
59	gene-LOC104597248	LOC104597248	polyadenylate-binding protein-interacting protein 2-like	847		D5			no|up	yes|up	no|up	no|up		124.167	79.4433	61.9133	11.9733	68.17	35.05	46.7633	8.44333	1.97211	0.979738	3.37e-11	4.41e-09	2.25214	1.1713	3.25e-10	2.03e-08	1.34029	0.422547	0.228248	0.999929	1.3795	0.464145	0.111249	0.999982	104.96	158.74	108.8	95.6	70.94	71.79	67.75	53.61	64.38	10.79	15.3	9.83
60	gene-LOC104588340	LOC104588340	protein MARD1-like	633		D5			no|down	yes|down	no|down	no|up		0.24	3.55	9.98667	8.29333	0.586667	9.61	11.9367	5.11667	0.466798	-1.09913	0.400448	1	0.362515	-1.46389	0.000118525	0.0018184	0.824262	-0.278825	0.378593	0.999929	1.57122	0.651886	0.124574	0.999982	0.41	0	0.31	2.04	4.26	4.35	11.44	9.4	9.12	10.75	5.84	8.29
61	gene-LOC104597397	LOC104597397	cytokinin riboside 5'-monophosphate phosphoribohydrolase LOG1-like	1322		D5			no|down	yes|down	no|down	no|down		3.95667	1.04333	0.403333	0.016667	8.01	3.11667	1.49	0.06	0.543364	-0.88001	2.72e-05	0.000896641	0.31953	-1.64598	5.54e-06	0.000127976	0.285525	-1.80831	0.00769951	0.352619	0.285539	-1.80824	0.550608	1	3.41	3.63	4.83	1.01	1	1.12	0.37	0.66	0.18	0	0	0.05
62	gene-LOC104597786	LOC104597786	chlorophyll a-b binding protein 4, chloroplastic-like	1044		D5			no|down	yes|down	no|down	no|down		0.776667	0.893333	1.39	1.53	0.963333	2.6	1.91667	2.16333	0.849612	-0.235124	0.711539	0.917256	0.341598	-1.54963	0.00131054	0.0131463	0.710043	-0.494021	0.314235	0.999929	0.692407	-0.530308	0.388968	0.999982	0.4	1.11	0.82	1.1	0.84	0.74	1.38	1.41	1.38	1.92	0.69	1.98
63	gene-LOC104597250	LOC104597250	uncharacterized LOC104597250	790		D5			no|up	yes|down	no|up	no|down		3.54	4.20333	8.85333	51.3	3.11333	9.23667	6.74333	70.4533	1.23454	0.303978	0.424347	0.77513	0.448497	-1.15683	0.000342918	0.00437476	1.2842	0.360872	0.24622	0.999929	0.708864	-0.496419	0.020224	0.638969	3.03	4.53	3.06	4.98	4.02	3.61	7.94	9.38	9.24	54.26	50.44	49.2
64	gene-LOC104586466	LOC104586466	glycine-rich protein DOT1-like	1122		D5			no|down	yes|up	no|no test	no|no test		0.11	1.02667	0	0	0.116667	0.073333	0	0	0.99765	-0.00339397	0.998304	1	13.2634	3.72938	0.00359433	0.0293652	1	0	1	1	1	0	1	1	0.06	0.13	0.14	0	1.45	1.63	0	0	0	0	0	0
65	gene-LOC104592767	LOC104592767	zerumbone synthase-like	1359		D5			no|down	yes|down	no|down	no|down	6	15.4533	19.1233	25.1833	66.3367	22.9167	42.1533	36.5967	85.99	0.725817	-0.462322	0.000456064	0.00929605	0.444179	-1.17079	8.66e-20	2.34e-17	0.687503	-0.540563	0.00947224	0.398654	0.756683	-0.402239	0.00442599	0.28397	12.14	16.14	18.08	18.64	19.47	19.26	31.09	20.76	23.7	70.28	65.34	63.39
66	gene-LOC104598308	LOC104598308	ABC transporter G family member 11-like	2570	D1	D5	D10		yes|up	yes|up	yes|up	no|up		0.45	0.676667	0.93	0.82	0.07	0.173333	0.136667	0.356667	6.96747	2.80064	0.000208521	0.0050834	3.85889	1.94819	0.00176891	0.0167673	6.95177	2.79738	2.36e-06	0.000806317	2.29843	1.20065	0.104952	0.999982	0.46	0.48	0.41	0.75	0.72	0.56	0.95	0.89	0.95	1.43	0.44	0.59
67	gene-LOC104590850	LOC104590850	17.8 kDa class I heat shock protein-like	715	D1	D5			yes|up	yes|up	no|up	no|down	1	16.9267	17.9467	7.34333	0.323333	6.33333	0.93	1.61667	0.733333	2.89672	1.53442	2.06e-06	9.86e-05	19.3969	4.27775	1.39e-17	2.78e-15	4.55908	2.18874	0.00398809	0.236727	0.399392	-1.32412	0.263981	0.999982	13.74	24.22	12.82	27.75	7.19	18.9	2.2	12.28	7.55	0.41	0	0.56
68	gene-LOC104596617	LOC104596617	1,2-dihydroxy-3-keto-5-methylthiopentene dioxygenase 1	935		D5	D10		no|down	yes|down	yes|down	no|down	3	49.9767	72.0733	155.893	216.93	87.75	243.643	317.787	343.687	0.615798	-0.699471	1.9e-10	2.25e-08	0.290633	-1.78273	3.06e-49	6.54e-46	0.48759	-1.03626	1.18e-07	7.38e-05	0.615971	-0.699065	0.156815	0.999982	40.96	55.13	53.84	78.01	73	65.21	174.78	133.39	159.51	259.11	218.38	173.3
69	gene-LOC104596639	LOC104596639	protein NRT1/ PTR FAMILY 2.13	2115		D5			no|down	yes|down	no|down	no|down		7.69667	5.96	5.31333	5.06667	9.95667	12.9633	7.49667	6.40333	0.831539	-0.266144	0.0784291	0.350897	0.448521	-1.15675	7.73e-13	8.22e-11	0.69796	-0.518784	0.0867056	0.999929	0.779841	-0.358748	0.160779	0.999982	6.13	8.24	8.72	6.23	5.35	6.3	6.12	5.73	4.09	5.71	4.31	5.18
70	gene-LOC104589612	LOC104589612	cytochrome P450 94A2-like	1939		D5			no|down	yes|down	no|down	no|down		0.226667	0.2	0.68	4.27667	0.413333	1.25	1.02667	7.78333	0.598071	-0.74161	0.28928	0.670854	0.153616	-2.7026	5.27e-06	0.000122409	0.65443	-0.611689	0.273412	0.999929	0.540396	-0.88791	0.00546833	0.317229	0.22	0.21	0.25	0.36	0.12	0.12	1.15	0.47	0.42	6.08	3.33	3.42
71	gene-LOC104605510	LOC104605510	3-ketoacyl-CoA synthase 17-like	2128	D1	D5			yes|down	yes|down	no|down	no|down		3.24	8.98667	12.5367	10.0767	7.22	18.08	13.7867	11.99	0.480967	-1.05599	1.17e-08	9.72e-07	0.485942	-1.04114	1.03e-09	5.87e-08	0.909222	-0.137296	0.604038	0.999929	0.829563	-0.269576	0.517979	0.999982	2.44	3.76	3.52	10.78	8.98	7.2	16.74	9.26	11.61	14.03	8.3	7.9
72	gene-LOC104592981	LOC104592981	small heat shock protein, chloroplastic-like	1097	D1	D5			yes|up	yes|up	no|up	no|up	1	8.38667	8.76333	6.05333	3.68667	3.03667	2.65333	2.67667	3.47667	2.98957	1.57994	4.96e-08	3.65e-06	3.28372	1.71533	2.34e-06	6.02e-05	2.23469	1.16008	0.000562295	0.0595221	1.0354	0.0501893	0.895279	0.999982	6.75	12.07	6.34	13.85	5.31	7.13	4.24	6.63	7.29	3.78	4.04	3.24
73	gene-LOC104589435	LOC104589435	uncharacterized LOC104589435	1018	D1	D5	D10		yes|down	yes|down	yes|down	no|down		2.01333	3.20667	3.5	2.50333	7.52333	8.58667	10.4733	5.76667	0.291499	-1.77844	4.69e-10	5.14e-08	0.367738	-1.44325	5.76e-07	1.74e-05	0.335276	-1.57658	1.35e-06	0.000530528	0.426264	-1.23018	0.00359139	0.245193	1.78	2.27	1.99	3.14	3.42	3.06	2.75	3.84	3.91	1.88	3.1	2.53
74	gene-LOC104597809	LOC104597809	protein STRICTOSIDINE SYNTHASE-LIKE 10-like	1307		D5			no|up	yes|up	no|up	no|up		0.376667	1.24667	0.366667	0.433333	0.406667	0.116667	0.256667	0.143333	1.00916	0.0131574	0.987299	0.996962	9.86952	3.30298	7.29e-05	0.00120619	1.45823	0.544223	0.670994	0.999929	3.00165	1.58576	0.140857	0.999982	0.3	0.44	0.39	1.27	1.57	0.9	0.61	0.25	0.24	0.36	0.26	0.68
75	gene-LOC104608107	LOC104608107	putative pentatricopeptide repeat-containing protein At3g47840, transcript variant X2	2610	D1	D5			yes|down	yes|down	no|down	no|down		0.143333	0.193333	0.213333	0	0.66	0.693333	0.37	0.06	0.220053	-2.18408	0.00100835	0.0171522	0.270766	-1.88488	0.00674814	0.0476407	0.551381	-0.858878	0.54786	0.999929	0.0852688	-3.55184	0.278796	1	0	0.31	0.12	0.3	0	0.28	0.64	0	0	0	0	0
76	gene-LOC104590368	LOC104590368	uncharacterized LOC104590368	791	D1	D5	D10	D15	yes|up	yes|up	yes|up	yes|up	1	32.73	35.7833	49.3533	25.58	8.49667	8.61	15.0333	6.23333	3.18973	1.67343	4.14e-22	1.84e-19	2.61858	1.38878	2.28e-16	3.78e-14	2.28527	1.19236	7.72e-10	8.41e-07	3.20516	1.6804	2.96e-11	6.31e-08	28.65	34.04	35.5	32.04	36.98	38.33	47.78	48.85	51.43	27.72	26.66	22.36
77	gene-LOC104592838	LOC104592838	uncharacterized LOC104592838	1618		D5			no|down	yes|down	no|down	no|down		2.32333	3.24667	3.93667	3.45	3.36	6.42333	4.55	4.06667	0.737343	-0.439592	0.123183	0.446603	0.493115	-1.02001	2.85e-05	0.000532072	0.853289	-0.228893	0.418594	0.999929	0.834557	-0.260917	0.358515	0.999982	1.52	2.06	3.39	2.96	4.29	2.49	3.64	3.97	4.2	3.1	3.51	3.74
78	gene-LOC104607737	LOC104607737	THO complex subunit 1-like	2012	D1	D5			yes|up	yes|up	no|up	no|up		2.93333	2.52667	2.42667	1.57667	0.586667	0.686667	0.853333	0.586667	5.40945	2.43548	1.24e-12	2.02e-10	3.59899	1.84759	8.06e-06	0.000178725	2.75871	1.464	0.00240325	0.167579	2.68463	1.42472	0.0115973	0.473477	2.58	3.55	2.67	2.78	2.16	2.64	1.88	2.86	2.54	1.46	1.48	1.79
79	gene-LOC104592868	LOC104592868	protein NUCLEAR FUSION DEFECTIVE 4	2503		D5			no|down	yes|down	no|down	no|down		0.563333	0.943333	0.436667	0.15	0.996667	2.04	0.523333	0.256667	0.604964	-0.725078	0.0677793	0.324278	0.450528	-1.15031	0.000416197	0.00513775	0.819994	-0.286315	0.623494	0.999929	0.570732	-0.809114	0.382085	0.999982	0.4	0.65	0.64	1.24	0.71	0.88	0.32	0.5	0.49	0.3	0.09	0.06
80	gene-LOC104609281	LOC104609281		805	D1	D5			yes|down	yes|down	no|down	no|down		3.75667	2.25667	2.7	0.756667	5.36667	3.13	2.89667	0.51	0.419126	-1.25454	8.96e-09	7.72e-07	0.454035	-1.13912	5.63e-05	0.000973093	0.573112	-0.803111	0.00875822	0.383473	0.570314	-0.810172	0.226034	0.999982	2.42	4.78	4.07	2.54	2	2.23	4	2.84	1.26	0.59	0.12	1.56
81	gene-LOC104602144	LOC104602144	ER membrane protein complex subunit 4	1025	D1	D5			yes|up	yes|up	no|up	no|up	1	45.3267	52.23	52.2667	52.8067	11.0433	16.8733	27.1567	30.9867	3.85643	1.94727	2.98e-46	3.29e-43	2.83773	1.50474	1.86e-23	6.96e-21	1.82131	0.864974	5.95e-05	0.0108734	1.61897	0.695073	0.0323347	0.787512	36.19	48.01	51.78	50.86	50.28	55.55	51.58	51.72	53.5	50.59	55.41	52.42
82	gene-LOC104589689	LOC104589689	auxin-responsive protein SAUR21-like	916		D5			no|up	yes|down	no|up	no|down		4.64	12.2767	32.8967	238.517	3.8	25.3633	30.46	268.48	1.23972	0.310014	0.381	0.746293	0.485298	-1.04306	7.18e-08	2.67e-06	1.03947	0.0558461	0.786638	0.999929	0.872065	-0.197493	0.269757	0.999982	4.13	4.54	5.25	11.5	12.87	12.46	40.38	34.03	24.28	258.13	230.68	226.74
83	gene-LOC104588527	LOC104588527	adenylate kinase 5, chloroplastic, transcript variant X1	2309		D5			no|down	yes|down	no|down	no|down		2.1	5.04333	8.6	4.91667	2.69667	10.1967	9.46	4.95333	0.844802	-0.243314	0.321476	0.701011	0.482924	-1.05013	3.85e-09	1.96e-07	0.902525	-0.147961	0.513114	0.999929	0.981768	-0.0265464	0.971807	0.999982	1.74	2.06	2.5	5.96	4.26	4.91	10.03	8.02	7.75	6.59	4.04	4.12
84	gene-LOC104592892	LOC104592892	transcription and mRNA export factor SUS1-like, transcript variant X1	840		D5			no|up	yes|up	no|up	no|up		6.32	4.24667	2.57667	0.106667	3.88	1.83333	2.46667	0.036667	1.96433	0.974039	0.00121981	0.0199407	2.67253	1.41821	0.00112683	0.0116086	1.1478	0.19887	0.69655	0.999929	1.06306	0.0882268	0.981842	1	6.22	6.02	6.72	3.4	4.19	5.15	3.58	2.01	2.14	0.32	0	0
85	gene-LOC109115491	LOC109115491	MLP-like protein 34	443	D1	D5	D10		yes|down	yes|down	yes|down	no|down	3	183.133	157.9	144.94	54.06	446.603	510.473	309.163	100.977	0.452472	-1.1441	5.12e-26	2.75e-23	0.310919	-1.68539	7.48e-53	2e-49	0.460566	-1.11852	3.27e-17	1.87e-13	0.508534	-0.975584	0.000544818	0.068027	150.66	195.81	202.93	159.7	160.24	153.76	157.52	127.71	149.59	50.18	65.96	46.04
86	gene-LOC104597903	LOC104597903	thioredoxin-like 1-1, chloroplastic	1422		D5			no|up	yes|up	no|up	no|up	4	123.18	141.54	105.393	45.8767	74.4667	57.9533	63.84	40.08	1.77473	0.827598	0.0007613	0.0138389	2.39525	1.26018	4.53e-25	2.15e-22	1.67197	0.741546	0.00921014	0.395433	1.12429	0.169009	0.346203	0.999982	101	149.39	119.15	155.49	140.1	129.03	108.33	98.37	109.48	47.8	43.21	46.62
87	gene-LOC104593198	LOC104593198	carbonic anhydrase 2-like	922		D5			no|down	yes|down	no|down	no|down	6	94.8767	93.5233	50.1933	923.84	179.34	242.81	71.46	1092.64	0.575357	-0.797471	3.06e-14	6.22e-12	0.379088	-1.39939	1.44e-38	1.92e-35	0.6989	-0.516842	5.33e-06	0.00156099	0.825922	-0.275923	0.0294003	0.754526	81.64	91.41	111.58	92.91	94.14	93.52	51.12	50.5	48.96	897.67	973.04	900.81
88	gene-LOC104593878	LOC104593878	uncharacterized LOC104593878, transcript variant X1	734	D1	D5			yes|down	yes|down	no|up	no|up		2.13333	6.47	12.0667	7.93	6.31333	17.5933	11.2433	4.94667	0.381595	-1.38988	0.000462237	0.00937956	0.367338	-1.44482	2.34e-08	9.86e-07	1.10549	0.144682	0.710109	0.999929	1.6861	0.753688	0.0898283	0.999982	2.09	1.33	2.98	7.34	6.22	5.85	20.05	8.05	8.1	11.15	5.33	7.31
89	gene-LOC104589095	LOC104589095	dnaJ homolog subfamily B member 13	1568		D5			no|up	yes|up	no|up	no|up	4	56.2833	46.37	37.6933	18.3533	31.1767	15.6933	19.7333	15.5733	1.97116	0.979046	0.0531269	0.27946	2.93052	1.55116	4.41e-05	0.000781775	1.94865	0.962472	0.00129524	0.107637	1.15562	0.208666	0.325233	0.999982	45.47	79.01	44.37	65.76	31.31	42.04	23.48	49.88	39.72	18.11	19.56	17.39
90	gene-LOC104587630	LOC104587630	FT-interacting protein 1	3715		D5			no|down	yes|down	no|down	no|down		6.8	0.203333	0.013333	0	7.91667	0.633333	0.02	0.013333	0.915372	-0.12757	0.34903	0.722781	0.311347	-1.6834	0.000409387	0.00506833	0.67938	-0.55771	0.840596	0.999929	0.290981	-1.781	0.649831	1	4.85	8.11	7.44	0.22	0.25	0.14	0	0.02	0.02	0	0	0
91	gene-LOC104585748	LOC104585748	dihydroflavonol 4-reductase, transcript variant X1	1547		D5			no|down	yes|down	no|down	no|down		0.346667	3.32	13.81	65.71	1.02333	9.51667	14.4467	67.3067	0.636033	-0.652827	0.120063	0.440631	0.425844	-1.2316	1.44e-08	6.32e-07	0.931075	-0.103031	0.556061	0.999929	0.959083	-0.0602717	0.600008	0.999982	0.14	0.46	0.44	4.12	2.92	2.92	14.47	13.23	13.73	60.36	70.92	65.85
92	gene-LOC104597162	LOC104597162	probable WRKY transcription factor 49	1243		D5			no|down	yes|down	no|down	no|down		2.57333	0.903333	0.41	0.096667	3.74667	2.31	0.813333	0.146667	0.733742	-0.446656	0.126064	0.453357	0.385101	-1.37669	0.00186332	0.0175223	0.503919	-0.988736	0.20461	0.999929	0.611532	-0.7095	0.708449	0.999982	1.77	2.84	3.11	0.82	1	0.89	0.58	0.33	0.32	0.08	0.14	0.07
93	gene-LOC104586884	LOC104586884	sugar transporter ERD6-like 8, transcript variant X1	1842	D1	D5			yes|up	yes|up	no|up	no|up		9.02333	14.2433	12.35	2.08333	4.71	6.51	8.21333	1.51333	2.06881	1.0488	3.24e-08	2.48e-06	2.13931	1.09715	2.51e-12	2.43e-10	1.49611	0.581215	0.0130121	0.469771	1.35035	0.433329	0.2456	0.999982	8.72	8.63	9.72	12.34	15.51	14.88	11.91	12.53	12.61	1.54	2.49	2.22
94	gene-LOC104607909	LOC104607909	protein NUCLEAR FUSION DEFECTIVE 2	924	D1	D5		D15	yes|down	yes|down	no|down	yes|down	3	40.8033	53.1967	69.44	63.89	122.853	125.81	116.447	184.257	0.360221	-1.47305	8.88e-34	6.64e-31	0.416749	-1.26275	3.67e-31	3.14e-28	0.592165	-0.755929	8.33e-05	0.0140967	0.33829	-1.56367	2.22e-32	4.73e-28	34.73	37.98	49.7	48.46	55.82	55.31	55.74	77.09	75.49	66.06	68.76	56.85
95	gene-LOC104586608	LOC104586608		1350		D5			no|up	yes|up	no|up	no|down	4	26.68	37.99	45.9467	15.3633	14.8833	10.4233	18.2433	15.7267	1.94436	0.959292	0.132345	0.464226	3.55826	1.83117	3.14e-06	7.79e-05	2.53825	1.34383	0.0177895	0.543911	0.956324	-0.0644292	0.759429	0.999982	20.52	38.28	21.24	55.33	23.12	35.52	27.52	60.74	49.58	13.68	16.72	15.69
96	gene-LOC104587937	LOC104587937	uncharacterized LOC104587937	1294		D5			no|up	yes|down	no|down	no|down		5.31667	5.55	10.16	10.3533	3.74333	10.95	11.3967	11.26	1.53787	0.620933	0.0122787	0.108219	0.494041	-1.0173	5.19e-05	0.000905285	0.883196	-0.179195	0.355729	0.999929	0.90425	-0.145206	0.596586	0.999982	4.59	6.58	4.78	5.28	6.82	4.55	9.77	10.77	9.94	12.22	7.48	11.36
97	gene-LOC104587261	LOC104587261	uncharacterized LOC104587261	1243		D5		D15	no|up	yes|down	no|down	yes|up		13.8533	3.46333	21.0667	5.68	4.50333	19.6033	22.2133	1.19667	3.42847	1.77757	0.0244856	0.172384	0.170338	-2.55353	5.78e-24	2.37e-21	0.922985	-0.115621	0.750498	0.999929	5.04755	2.33558	6.37e-07	0.00034409	13.22	3.42	24.92	3.76	4.66	1.97	17.49	25.5	20.21	4.82	6.99	5.23
98	gene-LOC104588622	LOC104588622	immune-associated nucleotide-binding protein 10-like, transcript variant X1	1132		D5			no|up	yes|down	no|up	no|up	5	0.136667	2.68	10.89	16.73	0.06	6.99333	8.63667	10.98	2.46371	1.30083	0.528626	1	0.359495	-1.47595	1.46e-06	3.98e-05	1.24093	0.311426	0.323204	0.999929	1.5042	0.588996	0.0245032	0.696852	0	0.07	0.34	3.05	2.45	2.54	15.71	7.88	9.08	19.09	13.44	17.66
99	gene-LOC104593223	LOC104593223	deoxynucleoside triphosphate triphosphohydrolase SAMHD1 homolog, transcript variant X2	1928		D5			no|down	yes|down	no|down	no|up		4.96667	7.46333	10.32	13.2867	7.35	16.2333	14.8767	11.1867	0.719681	-0.47457	0.0109885	0.100135	0.450712	-1.14972	1.03e-15	1.58e-13	0.693018	-0.529036	0.00497648	0.272075	1.1677	0.223673	0.450531	0.999982	3.53	5.22	6.15	7.85	6.98	7.56	12.92	9.06	8.98	14.02	12.09	13.75
100	gene-LOC104598301	LOC104598301	uncharacterized LOC104598301, transcript variant X1	2891	D1	D5			yes|up	yes|up	no|up	no|up		5.49333	3.10333	0.146667	2.29333	0.01	0	0.026667	0	27.0139	4.75563	0.00145996	0.022716	55.1529	5.78536	9.83e-05	0.00155015	5.33095	2.41439	0.111371	0.999929	19.2276	4.26511	0.0224526	0.664253	10.41	0.05	6.02	2.55	3.48	3.28	0.03	0.24	0.17	0.1	6.66	0.12
101	gene-LOC104593627	LOC104593627	3-ketoacyl-CoA synthase 1	2089		D5			no|down	yes|down	no|down	no|down		8.96	8.17	10.5567	16.7067	11.6333	16.4467	11.4733	22.06	0.824647	-0.278151	0.057426	0.294312	0.484551	-1.04528	4.19e-09	2.13e-07	0.925045	-0.112405	0.702745	0.999929	0.74845	-0.418021	0.495365	0.999982	6.76	11.31	8.81	9.89	8.01	6.61	14.73	7.97	8.97	27.71	10.05	12.36
102	gene-LOC104607311	LOC104607311	uncharacterized LOC104607311, transcript variant X2	3234	D1	D5			yes|down	yes|down	no|down	no|down		0.376667	0.983333	1.87	2.40333	0.973333	1.95667	1.94	2.52667	0.410052	-1.28612	0.000600414	0.0115883	0.48889	-1.03242	0.000250911	0.00338073	0.96494	-0.0514886	0.893502	0.999929	0.937817	-0.0926219	0.698377	0.999982	0.29	0.38	0.46	0.84	1.03	1.08	2.54	1.27	1.8	2.21	2.38	2.62
103	gene-LOC104593639	LOC104593639	endoglucanase 1-like, transcript variant X1	1785		D5			no|down	yes|down	no|down	no|down	2	30.9433	3.05	1.18	0.356667	38.7633	7.26	1.76333	0.416667	0.861915	-0.214382	0.0751724	0.342663	0.412693	-1.27686	1.67e-10	1.1e-08	0.678544	-0.559486	0.198823	0.999929	0.886849	-0.17324	0.779855	0.999982	26.1	32.23	34.5	3.08	2.97	3.1	1.28	0.95	1.31	0.29	0.4	0.38
104	gene-LOC104600943	LOC104600943	protein NRT1/ PTR FAMILY 5.2-like	2234	D1	D5			yes|down	yes|down	no|up	no|up		0.763333	1.49333	9.46333	1.70333	3.57667	3.45667	8.7	1.63333	0.232103	-2.10716	2.63e-08	2.05e-06	0.420647	-1.24932	8.46e-06	0.000185662	1.11147	0.152474	0.888421	0.999929	1.02599	0.0370169	0.946709	0.999982	0.67	0.48	1.14	1.41	1.45	1.62	20.85	2.61	4.93	3.31	1.07	0.73
105	gene-LOC104596855	LOC104596855	ornithine decarboxylase-like	873	D1	D5			yes|down	yes|down	no|down	no|down	2	14.9933	18.4367	24.7533	19.02	50.43	36.7733	32.46	20.93	0.324179	-1.62514	3.5e-21	1.33e-18	0.495875	-1.01195	3.1e-08	1.27e-06	0.758381	-0.399004	0.0620977	0.958282	0.89028	-0.167669	0.508567	0.999982	13.09	14.87	17.02	18.16	18.2	18.95	20.25	29.09	24.92	14.73	22.86	19.47
106	gene-LOC104596083	LOC104596083	uncharacterized LOC104596083	377		D5			no|down	yes|down	no|down	no|down	6	2.26333	6.87667	23.4133	58.0533	3.64333	17.5767	26.76	64.83	0.749841	-0.415343	0.164624	0.517315	0.437643	-1.19217	3.6e-11	2.74e-09	0.851402	-0.232087	0.266289	0.999929	0.94081	-0.0880249	0.440244	0.999982	1.58	3.16	2.05	7.49	7.27	5.87	29.11	21.34	19.79	60.48	60.14	53.54
107	gene-LOC104585742	LOC104585742	transcription factor bHLH117	1379		D5			no|up	yes|up	no|up	no|up		1.59333	3.58667	4.60667	1.35667	0.99	1.27667	1.83667	1.11	1.69624	0.76234	0.11851	0.437741	2.78124	1.47573	0.000843331	0.00925497	2.52216	1.33466	0.000778694	0.0738402	1.20653	0.270867	0.596099	0.999982	0.99	2.36	1.43	5.57	2.26	2.93	3.63	4.82	5.37	1.21	1.58	1.28
108	gene-LOC104586178	LOC104586178	monothiol glutaredoxin-S10-like	662		D5			no|no test	yes|down	no|down	no|up		0	0.83	3.37667	3.57333	0	3.56333	3.60333	3.05	1	0	1	1	0.229678	-2.12231	0.000666377	0.00765527	0.908137	-0.139018	0.790911	0.999929	1.1333	0.180528	0.683977	0.999982	0	0	0	0.87	0.48	1.14	3.24	3.18	3.71	3.76	4.28	2.68
109	gene-LOC104588992	LOC104588992	pathogenesis-related protein STH-2-like	786		D5			no|up	yes|down	no|up	no|up		0.776667	1.65333	31.2733	13.8133	0.726667	5.60333	24.2767	12.0567	1.16833	0.224454	0.769576	0.938049	0.288386	-1.79393	0.000260575	0.0034955	1.3166	0.396818	0.757367	0.999929	1.11146	0.152452	0.729335	0.999982	0.69	0.87	0.77	1.62	1.96	1.38	71.74	4.66	17.42	22.1	8.89	10.45
110	gene-LOC104593731	LOC104593731	alcohol dehydrogenase-like 4	1412		D5			no|down	yes|down	no|down	no|down		2.47	1.17667	1.57667	3.14333	3.69	3.69333	2.65333	6.37333	0.729544	-0.454933	0.0972036	0.395866	0.315555	-1.66404	8.4e-06	0.000184746	0.594963	-0.749128	0.0393767	0.795216	0.485069	-1.04374	0.0051932	0.310731	2.16	2.2	3.05	1.23	1.51	0.79	1.84	1.51	1.38	3.37	3.22	2.84
111	gene-LOC104593744	LOC104593744	pathogenesis-related genes transcriptional activator PTI6-like	1905		D5			no|down	yes|down	no|down	no|up		0.726667	1.22	1.57333	7.53333	1.04333	2.75	1.84333	7	0.752394	-0.410441	0.334003	0.711311	0.435794	-1.19828	0.000220422	0.00304288	0.847097	-0.2394	0.515752	0.999929	1.06052	0.0847778	0.753922	0.999982	0.68	0.89	0.61	1.14	1.37	1.15	2.19	1.4	1.13	6.8	7.63	8.17
112	gene-LOC104586059	LOC104586059	protein RADIALIS-like 4, transcript variant X2	1143		D5			no|up	yes|up	no|up	no|up	5	4.52333	7.63	11.2467	32.42	4.59	2.7	7.93333	30.1867	1.06038	0.0845814	0.760859	0.934844	2.83411	1.5029	5.13e-08	1.97e-06	1.41603	0.501853	0.0492644	0.866106	1.0818	0.11343	0.529752	0.999982	4.13	5.61	3.83	7.13	7.72	8.04	14.11	9.6	10.03	35.41	31.14	30.71
113	gene-LOC104593755	LOC104593755	probable WRKY transcription factor 70	1341		D5			no|up	yes|up	no|down	no|down		15.0133	28.8067	32.8067	1.15333	11.0233	11.7033	73.9167	1.32667	1.45547	0.541481	0.280411	0.662456	2.36079	1.23927	0.000401295	0.00498259	0.487491	-1.03655	0.290485	0.999929	0.802201	-0.317964	0.540024	0.999982	11.13	22.3	11.61	40.82	23.2	22.4	36.31	32.93	29.18	1.53	0.88	1.05
114	gene-LOC104605366	LOC104605366	glycine-rich cell wall structural protein 2-like	865	D1	D5	D10		yes|down	yes|down	yes|down	no|down	6	9.12667	4.42333	10.6367	198.19	33.0733	54.6	27.6933	325.567	0.295905	-1.7568	9.86e-23	4.59e-20	0.0795721	-3.65159	2.58e-78	1.84e-74	0.382257	-1.38739	2.47e-05	0.0056239	0.594547	-0.750137	8.22e-13	2.5e-09	6.19	12.25	8.94	4.28	5.37	3.62	7.51	12.1	12.3	209.03	191.16	194.38
115	gene-LOC104593541	LOC104593541	protein NRT1/ PTR FAMILY 5.4-like	2088	D1	D5			yes|down	yes|down	no|down	no|up		1.24	2.10333	3.01667	0.716667	2.86333	4.78667	4.58667	0.61	0.460973	-1.11725	0.000214334	0.00520382	0.428099	-1.22398	1.2e-06	3.34e-05	0.653251	-0.614291	0.0135055	0.4763	1.1604	0.214628	0.673411	0.999982	0.83	1.14	1.75	2.44	2.48	1.39	2.77	2.87	3.41	1	0.64	0.51
116	gene-LOC104601216	LOC104601216		2029	D1	D5			yes|up	yes|up	no|up	no|up		2.32	3.09	1.99	0.94	0.946667	0.526667	0.966667	0.803333	2.5943	1.37535	0.000167193	0.00423361	5.63299	2.4939	8.47e-08	3.09e-06	2.04151	1.02964	0.0173199	0.537499	1.15657	0.209859	0.63163	0.999982	1.86	3.43	1.67	5.62	1.81	1.84	1.19	1.99	2.79	0.85	0.75	1.22
117	gene-LOC104593806	LOC104593806	metallothionein-like protein 2	604		D5			no|down	yes|down	no|up	no|up	6	426.517	1061.73	3423.44	6497.96	575.463	2242.31	2784.07	5534.75	0.810596	-0.302945	0.000108223	0.00297805	0.473289	-1.07921	4.09e-20	1.18e-17	1.22264	0.289999	0.235632	0.999929	1.133	0.180153	0.388563	0.999982	358.5	448.61	472.44	1180.13	1045.12	959.94	4751.11	2518.99	3000.21	8244.03	5704.96	5544.89
118	gene-LOC104593846	LOC104593846	beta-amyrin 28-oxidase-like	1740		D5			no|up	yes|down	no|up	no|up		0.036667	0.186667	10.13	5.06333	0.026667	2.12	7.73667	3.35	1.52299	0.606903	0.797273	1	0.0859603	-3.54019	1.34e-06	3.68e-05	1.34488	0.427475	0.76377	0.999929	1.48472	0.570193	0.171508	0.999982	0.07	0.04	0	0.2	0.22	0.14	24.85	1.07	4.47	8.17	3.5	3.52
119	gene-LOC104593877	LOC104593877	uncharacterized LOC104593877, transcript variant X1	839		D5			no|down	yes|down	no|down	no|up	6	21.7333	87.7933	228.503	682.607	44.1033	175.427	228.65	624.997	0.527328	-0.923227	7.18e-10	7.59e-08	0.491647	-1.02431	1.66e-18	3.73e-16	0.989997	-0.0145045	0.961651	0.999929	1.06831	0.095327	0.610424	0.999982	18.42	24.21	22.57	96.01	92.08	75.29	334.48	154.65	196.38	829.44	618.16	600.22
120	gene-LOC104589790	LOC104589790	uncharacterized LOC104589790	819	D1	D5			yes|up	yes|up	no|up	no|down		1.35333	3.49	5.02333	0.42	0.433333	0.83	2.18333	0.54	3.25332	1.70191	2e-05	0.00070218	4.15984	2.05653	0.00349689	0.028745	2.34107	1.22717	0.268005	0.999929	0.780839	-0.356902	0.512832	0.999982	0.83	1.88	1.35	5.75	1.03	3.69	1.57	8.46	5.04	0.48	0.27	0.51
121	gene-LOC109114439	LOC109114439		2343	D1	D5			yes|up	yes|up	no|up	no|up	1	8.40333	8.17	9.17667	4.84	0.616667	1.11	1.25667	0.31	9.63813	3.26875	1.12e-06	5.81e-05	4.05361	2.01921	0.000765779	0.00858026	3.68803	1.88285	0.00480037	0.265419	5.0508	2.33651	0.00483388	0.295033	7.6	9.78	7.83	6.98	9.02	8.51	6.23	10.49	10.81	5.79	3.79	4.94
122	gene-LOC104590700	LOC104590700	beta-amyrin 28-oxidase-like	1519		D5			no|no test	yes|down	no|up	no|up		0	0	3.55333	1.16333	0	1.09	2.80333	0.246667	1	0	1	1	0.00905273	-6.78743	1.59e-06	4.27e-05	1.30749	0.386803	0.851755	0.999929	4.60244	2.2024	0.300233	0.999982	0	0	0	0	0	0	8.92	0.37	1.37	2.39	0.38	0.72
123	gene-LOC104612352	LOC104612352	receptor-like protein kinase 5	3232	D1	D5	D10	D15	yes|down	yes|down	yes|down	yes|down		0.026667	0.103333	0.253333	0.136667	0.606667	1.11667	1.59333	0.936667	0.0437753	-4.51374	1.5e-07	9.68e-06	0.082547	-3.59864	5.76e-11	4.21e-09	0.160461	-2.63971	1.02e-05	0.00288171	0.13697	-2.86807	8.24e-08	7.31e-05	0	0.04	0.04	0.08	0.18	0.05	0.39	0.16	0.21	0.14	0.18	0.09
124	gene-LOC104609249	LOC104609249	homeobox-leucine zipper protein ATHB-7-like	1227	D1	D5			yes|down	yes|down	no|down	no|up	3	18.01	73.6667	167.007	87.5667	42.8633	159.407	199.987	68.2667	0.455897	-1.13322	8.01e-13	1.37e-10	0.452086	-1.14533	4.01e-28	2.44e-25	0.827233	-0.273635	0.0528733	0.891834	1.25706	0.330056	0.240607	0.999982	16.05	15.13	22.85	63.36	87.88	69.76	175.65	160.78	164.59	77.02	103.85	81.83
125	gene-LOC104586319	LOC104586319	E3 ubiquitin-protein ligase MIEL1, transcript variant X1	1844		D5			no|up	yes|up	no|up	no|up		37.5	47.8967	32.92	21.0933	27.56	22.0233	30.17	17.8167	1.46796	0.553811	3.29e-06	0.000147588	2.12813	1.08959	3.15e-28	2.1e-25	1.10223	0.140431	0.638165	0.999929	1.16491	0.220222	0.295394	0.999982	32.65	41.95	37.9	45.98	52.2	45.51	42.73	25.98	30.05	22.08	21.92	19.28
126	gene-LOC104594831	LOC104594831	serotransferrin-like	1621	D1	D5	D10		yes|down	yes|down	yes|down	no|down		2.25667	1.51	1.25	0.306667	4.86333	4.73667	3.67667	0.84	0.478631	-1.06301	3.29e-05	0.00105673	0.30708	-1.70331	3.18e-10	1.99e-08	0.340849	-1.5528	3.8e-07	0.000197565	0.356058	-1.48981	0.0351744	0.814162	2.12	3.07	1.58	1.16	1.52	1.85	1.41	1.16	1.18	0.18	0.5	0.24
127	gene-LOC104597994	LOC104597994	probable inactive purple acid phosphatase 2	2342		D5			no|down	yes|down	no|down	no|no test		1.59	0.24	0.02	0	2.08	0.843333	0.186667	0	0.819573	-0.287056	0.274107	0.658245	0.276503	-1.85463	0.00155416	0.0150252	0.111236	-3.16831	0.027942	0.673584	1	0	1	1	1.23	1.89	1.65	0.33	0.06	0.33	0.03	0	0.03	0	0	0
128	gene-LOC104587384	LOC104587384	protein DETOXIFICATION 33, transcript variant X1	2058	D1	D5			yes|down	yes|down	no|down	no|down		2.39667	2.31667	3.8	2.90667	5.79	5.51667	4.30333	3.12667	0.456859	-1.13018	8.57e-07	4.58e-05	0.41539	-1.26746	3.12e-09	1.63e-07	0.897742	-0.155628	0.488895	0.999929	0.906268	-0.14199	0.575047	0.999982	1.72	3.26	2.21	2.09	2.37	2.49	4.43	3.46	3.51	2.97	2.77	2.98
129	gene-LOC104589818	LOC104589818	ATP-dependent 6-phosphofructokinase 2	1930		D5	D10		no|down	yes|down	yes|down	no|down		2.33333	1.34333	0.206667	0.04	3.13333	3.76333	1.99333	0.566667	0.806332	-0.310554	0.202538	0.57266	0.348978	-1.51879	7.69e-07	2.26e-05	0.105411	-3.2459	6.77e-07	0.000291755	0.0723114	-3.78963	0.000643433	0.0769986	2.03	2.28	2.69	1.26	1.67	1.1	0.31	0.16	0.15	0.04	0.04	0.04
130	gene-LOC104603495	LOC104603495	linoleate 13S-lipoxygenase 2-1, chloroplastic-like	2843	D1	D5			yes|down	yes|down	no|up	no|up		0.99	0.196667	1.23667	0.283333	2.40667	0.71	1.10333	0.15	0.439001	-1.1877	5.82e-05	0.00174904	0.267891	-1.90028	0.000904876	0.00973528	1.15811	0.211767	0.79203	0.999929	1.88722	0.916265	0.298891	0.999982	0.68	0.77	1.52	0.12	0.36	0.11	2.15	0.74	0.82	0.49	0.16	0.2
131	gene-LOC104601667	LOC104601667	UPF0481 protein At3g47200-like	963	D1	D5			yes|up	yes|up	no|up	no|down		7.71	7.01667	5.08333	2.89	2	1.90667	3.63667	5.08	4.36889	2.12727	0.00215014	0.0303206	3.5562	1.83034	0.00472003	0.0362543	1.40417	0.489717	0.457209	0.999929	0.559793	-0.837033	0.0863809	0.999982	6.41	8.6	8.12	5.51	8.52	7.02	3.87	5.76	5.62	2.93	3.24	2.5
132	gene-LOC104598019	LOC104598019	nodulin-related protein 1-like	396		D5			no|down	yes|down	no|down	no|up	3	70.93	68.98	64.7833	10.96	138.153	193.85	127.907	5.27	0.569465	-0.81232	5.32e-06	0.000222542	0.361626	-1.46743	2.57e-24	1.1e-21	0.493122	-1.01998	0.000500229	0.0557645	1.91105	0.934366	0.283075	0.999982	59.91	66.4	86.48	62.79	80.02	64.13	94.34	43.42	56.59	17.67	7.55	7.66
133	gene-LOC104598219	LOC104598219	uncharacterized LOC104598219	931		D5			no|down	yes|down	no|down	no|up	2	14.45	11.23	7.79	3.70333	23.6967	25.2467	12.88	2.26667	0.661859	-0.595404	0.000883547	0.0154961	0.438646	-1.18887	1.58e-11	1.27e-09	0.600251	-0.736363	0.0101975	0.411736	1.58924	0.668337	0.29792	0.999982	12.76	14.25	16.34	12.29	10.59	10.81	9.24	6.78	7.35	7.08	2.21	1.82
134	gene-TRNAI-AAU-2	TRNAI-AAU	tRNA-Ile	74	D1	D5			yes|up	yes|up	no|up	no|up	1	16.1433	18.0833	18.7767	13.8767	1.71667	3.27333	8.40667	5.18333	10.1975	3.35014	1.04e-13	1.99e-11	5.48574	2.45569	1.25e-09	7.01e-08	2.17986	1.12423	0.0115025	0.43593	2.59116	1.3736	0.321149	0.999982	11.57	19.74	17.12	16.89	18.59	18.77	16.34	20.46	19.53	11.05	13.56	17.02
135	gene-LOC104591518	LOC104591518	high-affinity nitrate transporter 3.2	891	D1	D5			yes|down	yes|down	no|down	no|up		3.74	2.08	7.19667	2.44667	8.56667	4.44667	8.60667	1.99333	0.474531	-1.07542	0.000160965	0.00409073	0.458907	-1.12373	0.00508732	0.0382821	0.840245	-0.251117	0.685908	0.999929	1.19286	0.25442	0.71004	0.999982	3.14	2.82	5.26	2.51	2.47	1.26	14.32	2.57	4.7	4.54	1.17	1.63
136	gene-LOC104588990	LOC104588990	major allergen Pru ar 1-like	892		D5			no|down	yes|down	no|up	no|up		0	0.32	28.7567	9.46333	0.063333	5.41667	20.7767	3.65333	0.277205	-1.85097	0.605222	1	0.0574151	-4.12243	0.00110312	0.0114139	1.42625	0.512223	0.795226	0.999929	2.51134	1.32846	0.384292	0.999982	0	0	0	0.34	0.51	0.11	73.27	0.51	12.49	21.95	3.19	3.25
137	gene-LOC104596616	LOC104596616	ETO1-like protein 1, transcript variant X1	3798	D1	D5	D10	D15	yes|down	yes|down	yes|down	yes|down		0	0	0.013333	0	7.43	4.93333	4.25333	2.66333	0.00042042	-11.2159	3.58e-21	1.34e-18	0.000704395	-10.4713	1.62e-18	3.69e-16	0.00282015	-8.47001	3.35e-15	1.28e-11	0.00129418	-9.59374	5.25e-15	3.73e-11	0	0	0	0	0	0	0.04	0	0	0	0	0
138	gene-LOC104605234	LOC104605234	WAT1-related protein At3g30340-like, transcript variant X1	1240	D1	D5			yes|down	yes|down	no|down	no|up		7.39	9.1	11.2667	4.63	22.0633	25.0933	16.8967	1.47333	0.362401	-1.46434	2.39e-15	5.26e-13	0.351661	-1.50774	2.4e-15	3.44e-13	0.677491	-0.561726	0.237681	0.999929	3.08854	1.62692	0.00486831	0.296285	6.87	5.67	9.63	9.46	11.29	6.55	16.49	6.75	10.56	9.1	2.54	2.25
139	gene-LOC104607098	LOC104607098	nitronate monooxygenase-like	1324	D1	D5	D10		yes|down	yes|down	yes|down	no|down	2	24.49	4.64333	6.73333	7.01333	423.437	133.877	28.3933	21.2067	0.0618063	-4.0161	9.35e-294	1.96e-289	0.0339529	-4.88032	5.52e-269	1.18e-264	0.235362	-2.08705	3.4e-10	4.32e-07	0.329801	-1.60033	0.15367	0.999982	17.62	30.31	25.54	5.5	4.18	4.25	6.6	7.87	5.73	10.83	4.4	5.81
140	gene-LOC104593379	LOC104593379	F-box/kelch-repeat protein SKIP20-like	3489	D1	D5	D10		yes|up	yes|up	yes|up	no|up	5	3.09333	7.97333	22.98	56.99	0.013333	2.08333	8.42333	19.39	130.045	7.02287	3.76e-11	4.89e-09	3.49113	1.80369	0.000508574	0.00611893	2.75968	1.4645	0.000154984	0.0224183	2.98259	1.57657	0.181394	0.999982	2.47	2.93	3.88	8.23	7.73	7.96	21.56	23.13	24.25	62.53	49.28	59.16
141	gene-LOC104598285	LOC104598285	endochitinase EP3-like	1001		D5			no|up	yes|down	no|up	no|down		5.88333	2.04	4.35667	2.95667	4.73	9.31667	3.21	5.64333	1.34086	0.423162	0.105609	0.41299	0.211887	-2.23864	1.43e-07	4.95e-06	1.37451	0.458917	0.595377	0.999929	0.510036	-0.97133	0.554213	0.999982	4.52	6.97	6.16	1.57	2.48	2.07	9.72	0.61	2.74	6.94	0.45	1.48
142	gene-LOC104586198	LOC104586198	monothiol glutaredoxin-S2-like	671		D5			no|up	yes|down	no|down	no|up		0.04	0.053333	0.2	0.106667	0	1.02	0.33	0.053333	1.96251	0.972702	0.811587	1	0.0559653	-4.15932	0.00689037	0.0483254	0.602676	-0.730545	0.658776	0.999929	1.89711	0.923806	0.790381	1	0.12	0	0	0	0.16	0	0.15	0	0.45	0	0.32	0
143	gene-LOC104611257	LOC104611257	pleiotropic drug resistance protein 3-like	4944	D1	D5			yes|down	yes|down	no|down	no|down		0.063333	0.103333	0.11	0.01	0.473333	0.366667	0.263333	0.013333	0.150586	-2.73134	1.14e-06	5.87e-05	0.27818	-1.84591	0.000743958	0.00837973	0.42686	-1.22817	0.0398941	0.799736	0.693503	-0.528027	0.835378	1	0.08	0.06	0.05	0.08	0.11	0.12	0.12	0.07	0.14	0	0	0.03
144	gene-LOC104588169	LOC104588169		1075	D1	D5			yes|up	yes|up	no|up	no|up		0.183333	0.236667	0.216667	0.073333	0	0.043333	0	0	56.5622	5.82177	5.93e-05	0.00177425	9.0168	3.17262	0.00609586	0.0441205	34.2744	5.09906	0.00264657	0.180543	16.9724	4.08512	0.0570728	0.959516	0.28	0.07	0.2	0.16	0.34	0.21	0.17	0.31	0.17	0.02	0.01	0.19
145	gene-LOC104593884	LOC104593884	probable leucine-rich repeat receptor-like protein kinase At5g49770	3402		D5			no|down	yes|down	no|up	no|up		0.923333	5.45667	15.1467	7.91	1.00333	11.1567	14.55	7.56333	0.98252	-0.025442	0.932976	0.983348	0.48687	-1.03839	3.01e-08	1.24e-06	1.07405	0.103059	0.882518	0.999929	1.0377	0.0533898	0.880263	0.999982	0.74	0.81	1.22	6.52	6.14	3.71	24.89	8.82	11.73	12.2	5.46	6.07
146	gene-LOC104587776	LOC104587776	alpha-dioxygenase 2	2025		D5			no|down	yes|down	no|down	no|up		1.07667	2.24333	5.71667	5.88	2.23667	5.86667	6.38333	5.43333	0.521731	-0.938621	0.00389183	0.0464117	0.360979	-1.47001	7.08e-08	2.64e-06	0.894199	-0.161332	0.691101	0.999929	1.03977	0.0562586	0.857893	0.999982	0.94	0.99	1.3	3.59	1.42	1.72	8.57	4.16	4.42	7.5	4.66	5.48
147	gene-LOC104593893	LOC104593893	uncharacterized LOC104593893	1149		D5			no|down	yes|down	no|down	no|up		0.7	0.646667	0.786667	2.22333	0.84	2.39333	1.14667	1.91667	0.96404	-0.0528344	0.93339	0.983367	0.274139	-1.86702	0.00126466	0.0127939	0.709712	-0.494693	0.570933	0.999929	1.12166	0.165633	0.696465	0.999982	0.52	0.83	0.75	0.87	0.65	0.42	0.78	0.42	1.16	2.34	2.7	1.63
148	gene-LOC104592060	LOC104592060	kinesin-like protein KIN-14G, transcript variant X1	4307	D1	D5	D10		yes|down	yes|down	yes|down	no|down		0.233333	0.296667	0.233333	0.52	1.14333	1.18333	0.966667	1.08333	0.232129	-2.107	1.84e-06	8.94e-05	0.230396	-2.11781	9.23e-07	2.66e-05	0.251498	-1.99138	0.000315225	0.0391513	0.486348	-1.03994	0.0210506	0.643297	0.28	0.26	0.16	0.35	0.2	0.34	0.3	0.28	0.12	0.73	0.41	0.42
149	gene-LOC104590721	LOC104590721	wall-associated receptor kinase 2-like	927	D1	D5			yes|up	yes|up	no|up	no|up	1	13.6467	10.4667	7.53	4.45667	2.47	3.70667	2.95667	1.13333	5.41065	2.4358	6.11e-22	2.56e-19	2.49262	1.31766	1.85e-07	6.22e-06	2.56086	1.35663	0.00504646	0.273461	4.1074	2.03822	0.00823881	0.403531	9.5	19.11	12.33	8.71	9.7	12.99	7.63	7.27	7.69	4.08	5.3	3.99
150	gene-LOC104599794	LOC104599794	17.8 kDa class I heat shock protein-like	909	D1	D5	D10		yes|up	yes|up	yes|up	no|down	1	42.3467	31.2767	10.7533	0.18	7.03667	1.09	0.723333	0.586667	6.44661	2.68854	0.000230784	0.00550095	28.9639	4.85618	7.31e-09	3.46e-07	14.938	3.90091	2.24e-09	2.13e-06	0.295662	-1.75798	0.131834	0.999982	31.34	65.35	30.35	53.85	8.63	31.35	3.02	15.81	13.43	0.23	0.21	0.1
151	gene-LOC104594042	LOC104594042	mitogen-activated protein kinase kinase kinase 2-like	1500		D5	D10		no|up	yes|up	yes|up	no|down	5	9.40333	14.7867	14.25	22.89	6.24667	5.37333	5.5	29.33	1.60928	0.686414	0.00954696	0.0901366	2.71486	1.44088	2.6e-10	1.65e-08	2.5931	1.37468	2.09e-06	0.000724321	0.766724	-0.383221	0.325553	0.999982	6.95	12.93	8.33	19.42	10.4	14.54	9.72	17.8	15.23	25.4	20.24	23.03
152	gene-LOC104594107	LOC104594107	uncharacterized LOC104594107	644		D5			no|up	yes|up	no|up	no|up		7.45333	6.78667	5.11667	3.39333	5.07	3.05333	3.61667	2.93333	1.61361	0.690289	0.0487693	0.2657	2.19385	1.13347	0.00423013	0.0332005	1.41173	0.497468	0.220767	0.999929	1.1324	0.179384	0.717371	0.999982	6.8	9.01	6.55	5.79	7.45	7.12	4.84	5.82	4.69	2.96	3.44	3.78
153	gene-LOC104587299	LOC104587299	crocetin glucosyltransferase, chloroplastic-like	1866	D1	D5	D10	D15	yes|down	yes|down	yes|down	yes|down	3	5.77667	5.94333	5.83333	16.6733	40.3533	26.1933	24.9933	57.36	0.154421	-2.69506	2.2e-84	5.76e-81	0.222206	-2.17003	2.72e-40	4.47e-37	0.232608	-2.10403	5.82e-11	8.87e-08	0.286678	-1.8025	1.88e-08	2.11e-05	4.84	6.85	5.64	7.16	4.42	6.25	7.49	4.27	5.74	21.55	11.61	16.86
154	gene-LOC104598377	LOC104598377	endochitinase EP3-like	730		D5			no|down	yes|down	no|down	no|down		0.546667	0.086667	0.516667	0.303333	0.626667	1.55333	0.593333	0.83	0.908494	-0.138451	0.892681	0.971541	0.0598257	-4.06309	0.00231133	0.0207747	0.950114	-0.073827	0.957387	0.999929	0.361339	-1.46858	0.457367	0.999982	0	1.04	0.6	0	0.26	0	1.13	0.42	0	0.76	0.15	0
155	gene-LOC109114874	LOC109114874	uncharacterized LOC109114874	1064	D1	D5			yes|up	yes|up	no|up	no|up		12.8067	9.33333	4.01	0.18	0.71	2.26	2.14333	0.053333	22.0445	4.46235	1.23e-47	1.43e-44	3.90711	1.9661	4.46e-11	3.32e-09	1.74029	0.799328	0.0701685	0.999929	3.05513	1.61124	0.351496	0.999982	10.39	12.71	15.32	7.86	11	9.14	3.44	4.25	4.34	0	0.23	0.31
156	gene-LOC104612588	LOC104612588		1050	D1	D5	D10	D15	yes|up	yes|up	yes|up	yes|up	1	29.6733	23.3067	18.89	11.9533	4.02	3.18	3.89	2.25	7.81465	2.96618	1.88e-17	5.18e-15	7.17874	2.84373	3.33e-62	1.78e-58	4.9666	2.31226	6.42e-10	7.34e-07	5.38658	2.42937	4.08e-10	7.25e-07	17.14	40.89	30.99	21.35	23.23	25.34	14.36	25.64	16.67	8.7	14.07	13.09
157	gene-LOC104587994	LOC104587994	auxin-responsive protein SAUR23-like	515		D5			no|down	yes|down	no|up	no|down		0.843333	1.31333	3.38333	127.87	1.35333	5.77333	3.04667	125.47	0.710141	-0.493822	0.590325	0.866051	0.218795	-2.19235	0.00068404	0.00782224	1.07839	0.108875	0.845078	0.999929	0.978491	-0.0313695	0.881102	0.999982	0.78	0.65	1.1	1.38	1.57	0.99	3.52	3.43	3.2	137.9	125.21	120.5
158	gene-LOC109115569	LOC109115569	uncharacterized LOC109115569	1050	D1	D5			yes|up	yes|up	no|up	no|down	1	1.94333	9.34333	13.3267	0.97	0.88	1.58667	5.40333	1.04333	2.43585	1.28443	0.00161976	0.0244553	4.15339	2.05429	0.000470644	0.0057298	2.265	1.17951	0.281229	0.999929	0.917307	-0.124523	0.808227	0.999982	1.74	3.34	0.75	16.58	2.95	8.5	3.31	21.59	15.08	1.45	0.61	0.85
159	gene-LOC104594233	LOC104594233	omega-hydroxypalmitate O-feruloyl transferase-like	1513		D5			no|no test	yes|down	no|down	no|up		0	0	3.68333	0.916667	0	0.426667	12.0133	0.15	1	0	1	1	0.0229831	-5.44329	0.000740272	0.00834261	0.317154	-1.65675	0.402474	0.999929	5.93499	2.56924	0.0308653	0.771928	0	0	0	0	0	0	9.42	0.1	1.53	1.68	0.65	0.42
160	gene-LOC104596386	LOC104596386	glutathione synthetase, chloroplastic-like	2577	D1	D5			yes|down	yes|down	no|down	no|up		2.10667	4.74667	7.81667	6.62333	8.22	14.77	14.03	4.61667	0.286796	-1.8019	2.07e-27	1.2e-24	0.325691	-1.61842	1.7e-25	8.46e-23	0.591278	-0.758092	7.29e-05	0.0128178	1.42455	0.510506	0.0974259	0.999982	1.82	2.16	2.34	5.07	5.01	4.16	8.93	6.88	7.64	6.89	7.39	5.59
161	gene-LOC104596601	LOC104596601	thioredoxin H2-like	721		D5			no|down	yes|down	no|up	no|down	6	4.38	10.1633	23.1267	39.6733	6.71667	21.1533	22.64	53.3267	0.708641	-0.496873	0.127917	0.457039	0.475955	-1.0711	3.38e-06	8.29e-05	1.01189	0.017049	0.922474	0.999929	0.723249	-0.467435	0.0349576	0.812916	3.69	4.57	4.88	11.47	8.63	10.39	23.58	24.67	21.13	49.17	32.17	37.68
162	gene-LOC104599869	LOC104599869	serine decarboxylase-like	1904	D1	D5			yes|up	yes|up	no|up	no|up	1	51.7133	73.6033	69.1467	60.4367	10.67	26.43	41.4733	28.0933	5.21063	2.38146	2.28e-99	7.96e-96	2.73156	1.44972	3.73e-29	2.57e-26	1.61819	0.694378	0.00343415	0.216798	2.14645	1.10195	0.00154845	0.14156	43.27	58.02	53.85	68.94	79.97	71.9	64.06	74.61	68.77	56.32	61.84	63.15
163	gene-LOC104603726	LOC104603726	uncharacterized LOC104603726	1514	D1	D5			yes|down	yes|down	no|down	no|down		1.81	0.656667	0.066667	0.11	6.88667	2.58	0.263333	0.61	0.284917	-1.81139	3.3e-09	3.04e-07	0.246954	-2.01769	3.88e-05	0.000700571	0.263664	-1.92323	0.144953	0.999929	0.176135	-2.50525	0.005101	0.306685	1.69	2.23	1.51	0.47	0.58	0.92	0	0.05	0.15	0.06	0.11	0.16
164	gene-LOC104609293	LOC104609293	U-box domain-containing protein 52-like, transcript variant X1	3800	D1	D5	D10		yes|down	yes|down	yes|down	no|down		3.53333	3.56	4.22667	7.05667	12.87	9.95	9.8	10.81	0.305545	-1.71054	5.51e-39	4.43e-36	0.356274	-1.48894	1.82e-18	4.04e-16	0.438073	-1.19076	4.37e-07	0.000206641	0.660547	-0.598268	0.000692748	0.0801969	3.19	3.37	4.04	2.89	3.98	3.81	5.06	3.64	3.98	6.68	7.35	7.14
165	gene-LOC104606213	LOC104606213	ethylene-responsive transcription factor RAP2-3-like	1256	D1	D5			yes|down	yes|down	no|down	no|up		2.27	10.7633	27.7033	14.8567	7.74667	22.5933	28.0667	14.0533	0.315046	-1.66637	2.69e-09	2.51e-07	0.466594	-1.09976	1.02e-12	1.07e-10	0.980202	-0.0288495	0.931484	0.999929	1.03673	0.0520468	0.863624	0.999982	1.64	2.28	2.89	10.73	11.84	9.72	46	15.52	21.59	17.37	14.57	12.63
166	gene-LOC104590687	LOC104590687	agmatine coumaroyltransferase-2-like	1502		D5			no|down	yes|down	no|down	no|down	6	15.8667	11.78	11.54	44.6833	26.9333	27.7833	17.6867	84.8267	0.635642	-0.653715	2.75e-06	0.000126346	0.41522	-1.26805	1.71e-15	2.52e-13	0.651652	-0.617827	0.00238852	0.167579	0.517825	-0.949464	3.11e-05	0.00676854	12.85	18.5	16.25	14.24	10.07	11.03	11.62	10.21	12.79	55.68	37.62	40.75
167	gene-LOC104613347	LOC104613347	LEAF RUST 10 DISEASE-RESISTANCE LOCUS RECEPTOR-LIKE PROTEIN KINASE-like 1.2	873	D1	D5	D10	D15	yes|down	yes|down	yes|down	yes|down		0.06	0.076667	0.483333	0.71	1.18667	2.31667	3.2	4.53333	0.0553158	-4.17616	0.000828405	0.0147639	0.0317586	-4.97671	2.02e-05	0.000396467	0.148125	-2.75512	0.000111619	0.017136	0.153523	-2.70347	1.46e-06	0.00059937	0	0.09	0.09	0.23	0	0	0.93	0.11	0.41	0.86	0.22	1.05
168	gene-LOC104602333	LOC104602333	phosphatidylinositol/phosphatidylcholine transfer protein SFH11, transcript variant X1	1548	D1	D5			yes|down	yes|down	no|down	no|down		1.02667	1.40667	2.18333	3.98	3.12	3.37333	3.78667	4.44	0.351191	-1.50967	1.6e-08	1.31e-06	0.429946	-1.21777	4.73e-06	0.000111111	0.59503	-0.748965	0.0152663	0.5115	0.839941	-0.25164	0.203934	0.999982	0.66	1.29	1.13	1.43	1.2	1.59	3	1.97	1.58	4.32	4.24	3.38
169	gene-LOC104613403	LOC104613403	ABC transporter G family member 15-like, transcript variant X1	2423	D1	D5			yes|down	yes|down	no|up	no|up		1.27333	0.923333	1.12667	0.013333	8.86667	1.87	1.1	0	0.153162	-2.70687	1.95e-39	1.63e-36	0.488044	-1.03492	0.00504908	0.0380884	1.00087	0.00125537	0.997346	0.999929	2.07054	1.05001	0.796928	1	1.06	1.58	1.18	0.87	0.65	1.25	1.2	1.2	0.98	0.04	0	0
170	gene-LOC104588989	LOC104588989	pathogenesis-related protein STH-21-like	691		D5			no|no test	yes|down	no|down	no|down		0	0.363333	33.7933	14.6567	0	36.3	37.6233	37.4167	1	0	1	1	0.00971514	-6.68555	1.22e-08	5.45e-07	0.924285	-0.113591	0.947984	0.999929	0.375833	-1.41184	0.362327	0.999982	0	0	0	0.49	0.3	0.3	81.65	2.97	16.76	31.92	6.31	5.74
171	gene-LOC104606291	LOC104606291	pheophytinase, chloroplastic-like, transcript variant X4	1885	D1	D5			yes|up	yes|up	no|up	no|up	6	11.3333	38.8367	98.53	328.233	1.47667	15.3533	57.8767	259.17	8.28245	3.05006	6.36e-55	8.88e-52	2.52824	1.33813	1.36e-21	4.39e-19	1.69257	0.759214	4.36e-05	0.00888816	1.24484	0.315959	0.0265877	0.722377	8.93	11.96	13.11	37.69	40.43	38.39	120.73	84.22	90.64	337.5	307.66	339.54
172	gene-LOC104594310	LOC104594310	fructose-bisphosphate aldolase, cytoplasmic isozyme 1-like	1303		D5			no|down	yes|down	no|down	no|down		0.67	1.12333	3.65	2.43667	0.9	11.49	5.56667	3.76667	0.808194	-0.307226	0.57536	0.85798	0.0965186	-3.37305	4.62e-05	0.000816175	0.641511	-0.640455	0.223147	0.999929	0.638851	-0.646449	0.340703	0.999982	0.61	0.78	0.62	1.7	0.25	1.42	3.07	4.27	3.61	3.53	0.98	2.8
173	gene-LOC104598804	LOC104598804	GTP-binding protein SAR1A	717	D1	D5	D10		yes|up	yes|up	yes|up	no|up	1	44.7333	35.27	35.1833	50.7867	6.53	10.6	11.3833	40.05	7.55251	2.91696	2.21e-56	3.56e-53	3.86826	1.95169	1.05e-31	1.02e-28	3.48607	1.8016	3.32e-14	1.08e-10	1.45307	0.539107	0.00186471	0.158881	32.24	53.77	48.19	28.91	38.25	38.65	34.87	38.17	32.51	51.76	49.74	50.86
174	gene-LOC104603648	LOC104603648	probable cinnamyl alcohol dehydrogenase 6	1685	D1	D5	D10	D15	yes|down	yes|down	yes|down	yes|down	6	1.38667	1.37	3.72667	10.73	10.5233	18.4367	34.29	70.4667	0.1425	-2.81097	8.7e-31	5.87e-28	0.0728025	-3.77987	5.18e-58	1.58e-54	0.108645	-3.2023	7.58e-48	1.73e-43	0.149376	-2.74298	1.27e-05	0.00354266	1.23	0.98	1.95	1.62	1.35	1.14	4.01	3.79	3.38	13.34	9.66	9.19
175	gene-LOC104590156	LOC104590156	probable LRR receptor-like serine/threonine-protein kinase At4g37250	1731		D5			no|up	yes|up	no|up	no|up		1.3	4.69	6.22333	8.64667	0.66	2.00667	3.58	5.80333	2.15635	1.10859	0.0120544	0.107024	2.21625	1.14812	4.38e-06	0.000104007	1.71182	0.775533	0.00658548	0.316201	1.45756	0.543555	0.0874312	0.999982	1	1.77	1.13	4.68	4.59	4.8	5.92	6.63	6.12	6.91	9.49	9.54
176	gene-LOC104586886	LOC104586886	sugar transporter ERD6-like 7	1871	D1	D5		D15	yes|up	yes|up	no|up	yes|up	1	21.9967	39.7867	42.0333	15.8333	6.56	10.1633	21.98	7.74	3.54024	1.82385	1.01e-40	9.23e-38	3.71699	1.89414	3.55e-61	1.51e-57	1.89857	0.924916	4.8e-05	0.00946057	2.04594	1.03276	0.000345619	0.0479543	18.15	21.04	26.8	36.71	43.63	39.02	46.56	39.29	40.25	14.71	18.06	14.73
177	gene-LOC104598530	LOC104598530	polyubiquitin	1697		D5	D10		no|up	yes|up	yes|up	no|up		133.383	148.417	124.43	64.6733	67.8067	32.7733	54.9733	62.4567	2.09642	1.06793	0.0881237	0.375991	4.49238	2.16748	1.24e-06	3.44e-05	2.29321	1.19737	4.13e-05	0.00858625	1.01783	0.0255034	0.876746	0.999982	97.74	198.13	104.28	206.54	108.61	130.1	88.83	150.11	134.35	66.82	62.61	64.59
178	gene-LOC104586885	LOC104586885	sugar transporter ERD6-like 7	1995	D1	D5		D15	yes|down	yes|down	no|down	yes|down	3	9.14667	34.5667	60.84	0.323333	57.7733	90.0767	99.4533	25.9333	0.142153	-2.81449	6.53e-113	3.42e-109	0.317518	-1.65509	2.91e-51	6.89e-48	0.527376	-0.923097	3.76e-09	3.44e-06	0.0104973	-6.57383	1.58e-13	5.61e-10	7.86	8.1	11.48	27.36	40.67	35.67	60.31	60.21	62	0.46	0.06	0.45
179	gene-LOC104587044	LOC104587044	protein ACCELERATED CELL DEATH 6-like	2452		D5			no|up	yes|down	no|down	no|up	5	0.23	1.17667	2.66667	8.76333	0.24	2.77667	3.39333	8.42333	1.09604	0.132303	0.845666	0.960936	0.415868	-1.2658	3.53e-06	8.59e-05	0.770231	-0.376636	0.231958	0.999929	1.02262	0.0322727	0.871592	0.999982	0.28	0.18	0.23	1.07	1.33	1.13	2.91	2.45	2.64	10.55	7.84	7.9
180	gene-LOC104605384	LOC104605384	uncharacterized LOC104605384	809	D1	D5	D10		yes|up	yes|up	yes|up	no|up		2.09667	1.78	1.95	0.97	0.306667	0.653333	1.19667	0.586667	8.76827	3.13229	3.34e-14	6.72e-12	3.40788	1.76888	7.76e-06	0.000173234	2.18909	1.13033	0.000297265	0.0371224	1.34664	0.429366	0.441647	0.999982	2.08	2.01	2.2	2.6	1.51	1.23	1.97	1.84	2.04	1.13	1.21	0.57
181	gene-LOC104594330	LOC104594330	aspartyl protease family protein At5g10770-like	1841		D5			no|down	yes|down	no|down	no|down	6	6.82667	66.5333	188.62	289.473	12.6533	172.277	199.907	292.803	0.57862	-0.789311	4.1e-07	2.39e-05	0.375354	-1.41367	5.35e-27	3.09e-24	0.943759	-0.0835095	0.731439	0.999929	0.972487	-0.0402485	0.779115	0.999982	5.82	6.32	8.34	76.71	65.24	57.65	263.68	139.22	162.96	306.35	288.11	273.96
182	gene-LOC104595051	LOC104595051	uncharacterized LOC104595051, transcript variant X1	6918	D1	D5			yes|up	yes|up	no|up	no|up		4.27667	4.61	2.97	1.51333	0.393333	0.936667	1.38	0.63	10.6172	3.40834	4.38e-59	8.34e-56	4.77277	2.25483	3.2e-19	8.04e-17	2.14991	1.10428	0.000535828	0.0580345	2.30831	1.20683	0.0230208	0.675543	3.35	4.72	4.76	3.86	4.91	5.06	3.33	2.82	2.76	1.59	1.33	1.62
183	gene-LOC104598537	LOC104598537	small heat shock protein, chloroplastic	914		D5			no|up	yes|up	no|up	no|down		500.607	251.59	138.273	6.8	249.303	19.17	53.7467	13.4333	2.15607	1.1084	0.359847	0.731465	13.1773	3.71999	7.66e-08	2.85e-06	2.61601	1.38737	0.285034	0.999929	0.492435	-1.022	0.045141	0.882831	388.39	779.17	334.26	429.19	80.95	244.63	50.33	195.84	168.65	6.67	8.78	4.95
184	gene-LOC104589891	LOC104589891	pentatricopeptide repeat-containing protein At5g18390, mitochondrial	2098		D5			no|up	yes|down	no|down	no|down		2.14667	0.976667	1.77333	1.06	1.79333	2.08333	2.09	1.94667	1.27478	0.350253	0.27413	0.658245	0.46461	-1.10591	0.00710942	0.0494718	0.845307	-0.242453	0.523608	0.999929	0.542758	-0.881619	0.127869	0.999982	1.45	3.14	1.85	1.26	1.03	0.64	2.67	1.46	1.19	1.99	0.47	0.72
185	gene-LOC104590616	LOC104590616	9-cis-epoxycarotenoid dioxygenase NCED3, chloroplastic-like	2509		D5			no|up	yes|down	no|down	no|down		1.50667	1.83333	2.74	2.79667	1.45667	4.08	4.91667	3.24	1.0971	0.133695	0.670244	0.902184	0.438632	-1.18892	2.27e-06	5.85e-05	0.553757	-0.852675	0.000457491	0.0525379	0.849258	-0.235726	0.523115	0.999982	0.97	1.91	1.64	1.74	2.31	1.45	3.33	2.17	2.72	3.34	2.43	2.62
186	gene-LOC104590546	LOC104590546	60S ribosomal protein L32-1-like, transcript variant X2	726	D1	D5	D10	D15	yes|down	yes|down	yes|down	yes|down	2	44	21.6367	12.49	8.66	460.793	218.617	114.577	72.21	0.104072	-3.26434	2.18e-199	2.28e-195	0.0981113	-3.34944	1.13e-91	1.21e-87	0.108774	-3.2006	1.66e-41	1.9e-37	0.116516	-3.1014	9.9e-07	0.000455377	38.41	44.16	49.43	19.03	22.15	23.73	13.57	13.1	10.8	9.21	8.38	8.39
187	gene-LOC104607072	LOC104607072	galactinol synthase 2-like	1643	D1	D5			yes|up	yes|up	no|up	no|down	4	69.9767	131.327	121.267	36.13	18.36	29.2633	73.18	42.2067	4.04998	2.01791	0.00380667	0.04563	4.45364	2.15499	0.000355239	0.0044997	1.6762	0.745191	0.00921541	0.395433	0.843269	-0.245935	0.469821	0.999982	51.67	103.48	54.78	208.72	53.28	131.98	80.58	149.6	133.62	40.66	35.78	31.95
188	gene-LOC104588237	LOC104588237	polyadenylate-binding protein 4-like	1974	D1	D5			yes|down	yes|down	no|down	no|down		1.22333	0.52	0.376667	0.053333	3.93	1.65667	0.39	0.133333	0.328395	-1.60649	2.19e-08	1.74e-06	0.305279	-1.7118	0.000123353	0.001883	0.961832	-0.0561432	0.936423	0.999929	0.353327	-1.50092	0.307238	0.999982	0.72	1.54	1.41	0.39	0.83	0.34	0.47	0.19	0.47	0.04	0.12	0
189	gene-LOC104597097	LOC104597097	ultraviolet-B receptor UVR8-like, transcript variant X1	2041		D5			no|up	yes|up	no|up	no|down		57.5033	72.7533	76.7233	128.34	35.9	33.6133	49.4533	158.46	1.71477	0.778013	0.0180727	0.14099	2.13386	1.09347	0.00042053	0.00518524	1.56398	0.645221	0.00190726	0.144806	0.795045	-0.330891	0.560624	0.999982	44.36	79.37	48.78	97.67	51.23	69.36	60.32	93.38	76.47	135.87	115.86	133.29
190	gene-LOC104603590	LOC104603590	receptor-like protein kinase 5	1485	D1	D5			yes|up	yes|up	no|up	no|down		0.92	3.86667	7.16333	0.27	0.256667	1.24333	3.15	0.613333	3.94166	1.9788	0.00207712	0.0295495	3.03666	1.60248	0.000510835	0.00614268	2.27589	1.18643	0.234383	0.999929	0.42084	-1.24866	0.128934	0.999982	0.69	1.24	0.83	5.72	1.34	4.54	2.46	11.76	7.27	0.25	0.34	0.22
191	gene-LOC104596145	LOC104596145	heat stress transcription factor B-2b-like	1502		D5			no|up	yes|up	no|up	no|up	1	27.32	24.1	21.63	13.5433	14.9667	9.20667	12.12	12.0767	1.93912	0.955404	0.048295	0.264673	2.70129	1.43365	0.000841186	0.00923618	1.84476	0.883432	0.00172637	0.134193	1.1337	0.181033	0.449647	0.999982	21.07	37.39	23.5	33.13	17.3	21.87	16.48	26.2	22.21	13.56	13.85	13.22
192	gene-LOC104586814	LOC104586814		1454		D5			no|up	yes|up	no|down	no|up		1.24667	6.42	11.49	1.87667	0.893333	2.62333	14.1433	1.70667	1.49647	0.581561	0.190185	0.554998	2.29443	1.19813	3.87e-06	9.31e-05	0.827132	-0.273811	0.370945	0.999929	1.05924	0.0830255	0.864998	0.999982	1.18	1	1.56	5.53	7.77	5.96	8.09	14.97	11.41	3.1	1.72	0.81
193	gene-LOC104589527	LOC104589527	uncharacterized LOC104589527	1367		D5			no|down	yes|down	no|down	no|up		0.443333	0.303333	0.8	1.33333	0.49	1.50667	0.836667	1.14	0.9662	-0.0496064	0.944703	0.985849	0.199963	-2.32219	0.000155238	0.00227385	0.909382	-0.137041	0.842887	0.999929	1.17144	0.228277	0.687198	0.999982	0.42	0.25	0.66	0.21	0.41	0.29	1.05	0.65	0.7	1.46	0.74	1.8
194	gene-LOC104586217	LOC104586217	monothiol glutaredoxin-S2-like	818		D5			no|no test	yes|down	no|down	no|down		0	0.243333	1.43667	1.67333	0	3.48	3.09667	3.29667	1	0	1	1	0.0675289	-3.88835	1.15e-06	3.25e-05	0.456354	-1.13177	0.0281529	0.676745	0.489901	-1.02944	0.0493249	0.904835	0	0	0	0.26	0.35	0.12	1.8	0.93	1.58	2.43	1.44	1.15
195	gene-LOC104596460	LOC104596460	probable sugar phosphate/phosphate translocator At4g32390	1426	D1	D5			yes|down	yes|down	no|down	no|no test		0.406667	0.02	0	0	1.90667	0.84	0.11	0	0.228804	-2.12782	1.3e-05	0.000496759	0.02482	-5.33235	8.53e-05	0.00138029	0.0947427	-3.39984	0.177674	0.999929	1	0	1	1	0.27	0.55	0.4	0.06	0	0	0	0	0	0	0	0
196	gene-LOC104587594	LOC104587594	monothiol glutaredoxin-S2-like	741		D5			no|down	yes|down	no|up	no|up		0	0.463333	3.45667	9.01	0.21	3.81333	2.07333	7.12667	0.112034	-3.15799	0.179799	1	0.119185	-3.06873	9.69e-06	0.000209158	1.66374	0.73443	0.141244	0.999929	1.22623	0.294235	0.591496	0.999982	0	0	0	0.44	0.13	0.82	4.03	3.48	2.86	15.55	4.99	6.49
197	gene-LOC104594496	LOC104594496	non-specific lipid-transfer protein 1-like	682		D5	D10		no|up	yes|down	yes|down	no|down	2	49.9567	12.1267	4.96667	1.95	47.5133	37.0467	20.5533	4.47333	1.16178	0.216337	0.116011	0.43376	0.33361	-1.58376	2.85e-16	4.57e-14	0.234504	-2.09232	7.34e-07	0.000310756	0.452009	-1.14558	0.0248467	0.700828	43.08	45.99	60.8	11.48	12.57	12.33	3.88	5.89	5.13	0.9	3.32	1.63
198	gene-LOC104596419	LOC104596419	EID1-like F-box protein 3	1247		D5			no|up	yes|up	no|down	no|down		0.73	1.07333	0.37	0.143333	0.473333	0.236667	0.913333	0.19	1.65176	0.724007	0.274459	0.658507	4.38148	2.13142	0.00620266	0.0447061	0.407387	-1.29553	0.10245	0.999929	0.729752	-0.454522	0.76736	0.999982	0.53	1.18	0.48	1.34	1.4	0.48	0.45	0.27	0.39	0.23	0.07	0.13
199	gene-LOC104591741	LOC104591741		576	D1	D5	D10	D15	yes|down	yes|down	yes|down	yes|down	3	11.76	6.5	10.5333	4.04	43.23	43.7433	34.4	23.0133	0.299841	-1.73773	3.51e-17	9.18e-15	0.147851	-2.75779	7.03e-33	7.7e-30	0.301982	-1.72747	3.32e-08	2.53e-05	0.169022	-2.56471	3.35e-07	0.000233935	11.38	10.44	13.46	6.03	7.16	6.31	10.86	11.61	9.13	3.36	5.59	3.17
200	gene-LOC104594528	LOC104594528	adenine/guanine permease AZG1-like	2219		D5			no|down	yes|down	no|down	no|down		1.48333	2.51667	3.37	3.64667	2.94667	5.92333	5.98	5.61333	0.540063	-0.888799	0.000430226	0.00886749	0.415617	-1.26667	1.91e-09	1.03e-07	0.570533	-0.809619	0.0524825	0.887773	0.641756	-0.639902	0.12355	0.999982	1.14	1.68	1.63	1.96	2.99	2.6	4.91	2.7	2.5	6.06	1.81	3.07
201	gene-LOC104604759	LOC104604759	uncharacterized LOC104604759	1073	D1	D5	D10	D15	yes|down	yes|down	yes|down	yes|down		0.05	0.123333	0.06	0	8.57333	5.42667	4.14333	2.87333	0.0056896	-7.45746	1.2e-09	1.21e-07	0.0179085	-5.80321	1.94e-07	6.49e-06	0.0118967	-6.3933	3.12e-06	0.00104976	0.010316	-6.59898	8.84e-07	0.000418406	0.15	0	0	0	0.37	0	0.18	0	0	0	0	0
202	gene-LOC104587484	LOC104587484	uncharacterized LOC104587484	1138	D1	D5	D10		yes|down	yes|down	yes|down	no|down		0.073333	0.03	0.026667	0	3.87333	1.80333	1.43	0.193333	0.0191814	-5.70415	8.25e-10	8.59e-08	0.0166906	-5.90482	6.17e-06	0.000141331	0.0210418	-5.5706	0.000136036	0.0203191	0.0744075	-3.74841	0.151772	1	0.07	0.15	0	0	0.09	0	0.08	0	0	0	0	0
203	gene-LOC104589957	LOC104589957	uncharacterized LOC104589957	1171		D5			no|up	yes|up	no|up	no|up		28.8767	11.8433	4.12	0.206667	24.9067	4.52333	2.97667	0.163333	1.24705	0.318519	0.433865	0.781761	2.59205	1.3741	1.42e-07	4.93e-06	1.41236	0.498108	0.321882	0.999929	1.23003	0.298699	0.8064	0.999982	22.39	37.69	26.55	15.48	9.52	10.53	3.08	4.88	4.4	0.33	0.22	0.07
204	gene-LOC104597628	LOC104597628	seed trypsin/chymotrypsin inhibitor IVB-like, transcript variant X1	620		D5			no|down	yes|down	no|down	no|up	3	22.55	45.6167	68.45	16.0233	39.5933	122.297	80.45	8.87667	0.614673	-0.702109	4.55e-06	0.000195216	0.369974	-1.4345	2.47e-32	2.51e-29	0.809668	-0.304598	0.635008	0.999929	1.99041	0.993067	0.350646	0.999982	19.56	24.19	23.9	54.35	43.33	39.17	66.42	66.21	72.72	28.29	12.33	7.45
205	gene-LOC104594564	LOC104594564	heat shock cognate 70 kDa protein 2	2279		D5			no|up	yes|up	no|up	no|down		1106.4	1058.45	959.18	560.813	778.993	519.223	637.503	632.123	1.51659	0.600836	0.150738	0.496447	2.00618	1.00445	0.00115681	0.0118545	1.51558	0.59987	0.200101	0.999929	0.872903	-0.196107	0.364037	0.999982	835.79	1535.82	947.58	1428.35	717.3	1029.71	654.51	1198.2	1024.83	510.06	601.08	571.3
206	gene-LOC104594678	LOC104594678	uncharacterized protein At1g24485	2454		D5			no|down	yes|down	no|up	no|up		0	0.063333	1.57333	0.506667	0.046667	0.573333	1.1	0.243333	0.111049	-3.17073	0.176742	1	0.110784	-3.17418	0.00161087	0.0155314	1.48445	0.569925	0.757135	0.999929	2.03808	1.02721	0.198078	0.999982	0	0	0	0.1	0.06	0.03	3.15	0.63	0.94	1.06	0.28	0.18
207	gene-LOC104588614	LOC104588614	uncharacterized LOC104588614	786		D5			no|down	yes|down	no|up	no|down	6	4.32333	17.1667	44.7233	250.193	6.76333	38.51	36.3467	440.013	0.712594	-0.488848	0.105057	0.411584	0.409144	-1.28932	7.58e-09	3.58e-07	1.18937	0.250196	0.386585	0.999929	0.560207	-0.835969	0.00773157	0.392276	4.32	3.21	5.44	20.81	15.56	15.13	69.54	29.58	35.05	292.76	221.52	236.3
208	gene-LOC104589347	LOC104589347	uncharacterized LOC104589347	6561	D1	D5			yes|down	yes|down	no|down	no|down		0.103333	1.22333	0.156667	0.02	0.316667	0.386667	1.35333	0.02	0.349023	-1.51861	0.00131983	0.02105	0.433815	-1.20485	0.004523	0.0350845	0.430732	-1.21514	0.03154	0.712236	0.920319	-0.119794	0.944593	0.999982	0.08	0.15	0.08	3.34	0.2	0.13	0.26	0.15	0.06	0.04	0	0.02
209	gene-LOC104606425	LOC104606425	expansin-like B1	1126	D1	D5	D10		yes|up	yes|up	yes|up	no|up	1	12.9433	12.6767	10.53	5.90333	0	1.15667	3.28667	1.85333	1523.47	10.5731	6.76e-19	2.11e-16	10.4438	3.38458	1.44e-30	1.14e-27	3.26346	1.7064	3.05e-05	0.00651595	3.12235	1.64263	0.171394	0.999982	9.88	15.24	13.71	13.81	11.6	12.62	9.18	11.86	10.55	5.17	6.98	5.56
210	gene-LOC104591949	LOC104591949	uncharacterized LOC104591949	739	D1	D5			yes|up	yes|up	no|up	no|up	4	209.667	213.403	98.2867	0.563333	47.3867	85.51	63.3133	0.293333	4.69688	2.2317	1.94e-50	2.53e-47	2.50503	1.32483	1.53e-05	0.000310991	1.5394	0.622364	0.0497117	0.871213	1.7222	0.784251	0.539393	0.999982	176.78	223.77	228.45	276.32	182.74	181.15	80.8	106.03	108.03	0.63	0.56	0.5
211	gene-LOC104588447	LOC104588447	heat shock 70 kDa protein, mitochondrial-like, transcript variant X2	2923		D5			no|up	yes|up	no|up	no|down	4	36.4733	27.1233	20.6967	6.54	22.6	12.0267	12.53	6.83667	1.75767	0.813663	0.0461808	0.258024	2.33953	1.22622	0.000132217	0.00199269	1.62492	0.700366	0.224171	0.999929	0.940844	-0.0879723	0.812877	0.999982	29.24	49.13	31.05	36.73	21.78	22.86	12.78	27.09	22.22	4.93	8.26	6.43
212	gene-LOC104593501	LOC104593501	putative disease resistance RPP13-like protein 1	2046	D1	D5			yes|up	yes|up	no|up	no|up		1.95	3.10333	4.00333	0.906667	0.446667	0.996667	1.29333	0.593333	4.55876	2.18864	4.3e-08	3.18e-06	3.06393	1.61538	4.6e-07	1.43e-05	3.01726	1.59324	0.000605942	0.0615789	1.4964	0.581499	0.385065	0.999982	1.24	2.22	2.39	2.82	3.54	2.95	3.9	4.5	3.61	0.8	1.07	0.85
213	gene-LOC104613238	LOC104613238		3674	D1	D5			yes|up	yes|up	no|up	no|up		1.06	0.923333	1.18	0.42	0.316667	0.21	0.693333	0.38	3.52975	1.81957	4.05e-05	0.00127043	4.25066	2.08769	1.4e-05	0.000287132	1.76052	0.816001	0.295667	0.999929	1.09249	0.127614	0.816036	0.999982	0.66	1.81	0.71	1.44	0.69	0.64	1.31	1.3	0.93	0.59	0.34	0.33
214	gene-LOC104587530	LOC104587530		1597		D5			no|up	yes|up	no|up	no|down		8.88667	32.8133	65.6833	4.42	3.44	7.31	24.02	6.56	1.76103	0.816417	0.0385193	0.231886	3.4052	1.76774	0.00527208	0.0392699	2.40611	1.2667	0.225255	0.999929	0.813377	-0.298004	0.616958	0.999982	5.16	12.32	9.18	48.98	10.05	39.41	20.22	108.4	68.43	7.09	1.91	4.26
215	gene-LOC104601811	LOC104601811	protein HYPER-SENSITIVITY-RELATED 4-like	1747	D1	D5			yes|down	yes|down	no|down	no|up		0.093333	0.296667	1.50333	0.41	0.576667	0.956667	3.72333	0.143333	0.165602	-2.59421	0.00193026	0.0280317	0.302508	-1.72495	0.00658171	0.0466974	0.414099	-1.27195	0.107484	0.999929	2.77745	1.47376	0.0815982	0.999982	0.04	0.12	0.12	0.3	0.27	0.32	3.03	0.62	0.86	0.51	0.5	0.22
216	gene-LOC104594749	LOC104594749	probable RNA-binding protein ARP1, transcript variant X1	1413		D5			no|down	yes|down	no|down	no|down		7.26333	3.52333	1.18	7.12	11.3133	9.17333	2.71	11.8933	0.718791	-0.476356	0.0214047	0.157885	0.378851	-1.4003	1.34e-07	4.67e-06	0.40603	-1.30034	0.0329468	0.725369	0.581181	-0.782942	0.0125649	0.497482	6.87	6.35	8.57	2.4	4.35	3.82	0.78	1.65	1.11	9.4	6.18	5.78
217	gene-LOC104594761	LOC104594761	tetraspanin-3	1288		D5			no|down	yes|down	no|down	no|down	6	4.83667	12.9967	30.66	76.4733	9.05	31.5133	34.5467	86.9333	0.579192	-0.787887	0.00012219	0.00328893	0.403421	-1.30964	4.55e-14	5.52e-12	0.88396	-0.177947	0.422974	0.999929	0.862902	-0.212731	0.149722	0.999982	4.15	4.52	5.84	13.5	14.36	11.13	40.18	21.99	29.81	83.26	75.42	70.74
218	gene-LOC104603327	LOC104603327	uncharacterized LOC104603327	1383	D1	D5			yes|up	yes|up	no|up	no|up		1.15667	1.83667	1.49333	1.04333	0.326667	0.493333	1.01667	0.963333	3.54442	1.82555	0.00223181	0.0311752	3.47472	1.7969	0.00147039	0.014378	1.67861	0.747265	0.140504	0.999929	1.12752	0.173156	0.769403	0.999982	0.91	1.45	1.11	2.07	1.56	1.88	0.88	1.96	1.64	1.19	0.94	1
219	gene-LOC104594806	LOC104594806	L-type lectin-domain containing receptor kinase VIII.1	2765		D5			no|up	yes|up	no|up	no|up	4	37.57	43.8567	30.2833	4.84667	25.67	21.07	23.1067	4.28333	1.57233	0.652908	4.46e-10	4.92e-08	2.03475	1.02485	3.28e-25	1.59e-22	1.31465	0.394682	0.00592316	0.298154	1.11839	0.161427	0.487032	0.999982	30.6	45.99	36.12	46.28	41.74	43.55	28.37	32.32	30.16	4.22	4.65	5.67
220	gene-LOC104586717	LOC104586717	protein NRT1/ PTR FAMILY 2.9-like	2486		D5			no|up	yes|down	no|down	no|up		0.046667	0.17	1.28333	12.23	0.05	0.773333	1.55	10.3733	1.06014	0.0842612	0.960947	1	0.22613	-2.14477	0.00265669	0.02315	0.880319	-0.183902	0.746731	0.999929	1.21111	0.276327	0.75797	0.999982	0.1	0.04	0	0.07	0.04	0.4	2.1	0.88	0.87	23.38	6.02	7.29
221	gene-LOC104597208	LOC104597208	peroxidase 4-like	1128	D1	D5			yes|down	yes|down	no|up	no|down		0.393333	1.03	35.3767	6.03667	2.57333	20.3067	17.2067	8.97667	0.164141	-2.60699	8.66e-07	4.6e-05	0.0497018	-4.33056	2.94e-09	1.54e-07	2.09207	1.06493	0.406645	0.999929	0.660591	-0.59817	0.666594	0.999982	0.3	0.27	0.61	1.35	1.59	0.15	87.86	3.61	14.66	12.92	2.73	2.46
222	gene-LOC104598558	LOC104598558	36.4 kDa proline-rich protein-like	1088		D5			no|down	yes|down	no|down	no|down	2	28.4367	11.32	1.37	0.136667	43.1533	24.63	3.04667	0.233333	0.717278	-0.479396	0.000111675	0.003065	0.44872	-1.15611	6.12e-09	3.01e-07	0.444629	-1.16933	0.00544184	0.287211	0.592179	-0.755895	0.6056	0.999982	25.47	31.04	28.8	8.22	13.86	11.88	1.23	1.73	1.15	0.18	0	0.23
223	gene-LOC104585845	LOC104585845	18.2 kDa class I heat shock protein-like	840		D5			no|up	yes|up	no|up	no|down		413.113	542.513	237.463	25.26	105.187	110.167	89.2733	79.3367	4.22063	2.07746	0.0380402	0.229965	4.92825	2.30108	0.00375454	0.0303375	2.61101	1.38461	0.121037	0.999929	0.311494	-1.68272	0.149852	0.999982	310.15	639.42	289.77	927.25	138.94	561.35	132.31	300.99	279.09	38.89	19.87	17.02
224	gene-LOC104590719	LOC104590719	wall-associated receptor kinase-like 10	1347	D1	D5			yes|up	yes|up	no|up	no|up	1	8.73333	9.78333	8.81667	3.62667	0	1.96667	1.94667	1.34333	914.852	9.83739	2.1e-16	4.88e-14	4.85475	2.2794	1.64e-15	2.45e-13	4.70325	2.23366	0.168458	0.999929	2.65806	1.41038	0.569883	0.999982	7.52	10.01	8.67	10.21	9.35	9.79	7.01	10.56	8.88	5.05	3.56	2.27
225	gene-LOC104597441	LOC104597441	heavy metal-associated isoprenylated plant protein 21	984		D5			no|down	yes|down	no|up	no|up	6	4.43	8.79	14.6433	73.6333	5.55667	18.6733	10.87	44.2867	0.865648	-0.208148	0.442405	0.786179	0.461009	-1.11713	4.07e-05	0.000728622	1.32027	0.400837	0.206656	0.999929	1.62765	0.702789	2.21e-06	0.000840798	3.97	3.99	5.33	10.03	9.71	6.63	18.59	11.2	14.14	62.22	82.23	76.45
226	gene-LOC104594809	LOC104594809	peroxidase 21-like, transcript variant X1	1163		D5			no|down	yes|down	no|up	no|down		1.26333	4.43667	18.49	60.5967	1.57333	11.9	14.13	84.8333	0.846403	-0.240583	0.613868	0.879156	0.366924	-1.44645	2.98e-06	7.44e-05	1.29461	0.372514	0.242044	0.999929	0.700097	-0.514374	0.0216643	0.650875	0.44	1.45	1.9	5.52	4.04	3.75	26.17	13.9	15.4	72.99	54.75	54.05
227	gene-LOC104590975	LOC104590975	anthocyanin regulatory C1 protein-like	666		D5			no|down	yes|down	no|down	no|up	2	17.0733	12.95	10.7867	1.43333	24.8133	25.04	14.73	1.32333	0.760476	-0.395026	0.0245742	0.17263	0.487536	-1.03642	1.62e-09	8.85e-08	0.75219	-0.410831	0.0662744	0.979884	1.13338	0.180634	0.739121	0.999982	15.68	13.72	21.82	12.73	15.26	10.86	11.72	9.82	10.82	1.91	1.07	1.32
228	gene-LOC104592425	LOC104592425	RHOMBOID-like protein 2, transcript variant X1	1600	D1	D5	D10		yes|up	yes|up	yes|up	no|up		5.72	3.65667	2.43333	1.93667	0.993333	2.69333	0.993333	0.746667	5.0894	2.34749	9.83e-14	1.89e-11	4.9899	2.31901	1.01e-06	2.9e-05	5.21421	2.38245	0.000205833	0.0283368	4.23623	2.08278	0.0396494	0.832091	5.58	7.75	3.83	1.75	2.85	6.37	3.89	1.82	1.59	0.66	0.62	4.53
229	gene-LOC104595012	LOC104595012	chlorophyll a-b binding protein CP29.2, chloroplastic	1100		D5			no|down	yes|down	no|down	no|down	3	85.13	140.003	161	166.093	93.4833	278.213	212.12	257.02	0.985185	-0.0215329	0.866611	0.964726	0.494105	-1.01711	2.42e-22	8.34e-20	0.748124	-0.418652	0.0208348	0.584002	0.633253	-0.659147	0.0168347	0.581282	72.65	81.83	100.91	152.5	139.95	127.56	184.16	147.61	151.23	207.1	137.27	153.91
230	gene-LOC104597222	LOC104597222	uncharacterized LOC104597222	918		D5			no|down	yes|down	no|up	no|down		0.11	0.833333	3.65667	273.517	0.31	2.58667	3.44667	267.793	0.414328	-1.27116	0.375002	1	0.313537	-1.67329	0.00371312	0.0300825	1.05144	0.0723706	0.870025	0.999929	0.998255	-0.00251996	0.987067	0.999982	0.24	0.09	0	1.1	0.89	0.51	4.04	3.28	3.65	232.08	305.6	282.87
231	gene-LOC104612893	LOC104612893	cadmium-induced protein AS8, transcript variant X1	986	D1	D5	D10		yes|up	yes|up	yes|up	no|up	1	22.8833	25.2733	35.8033	27.03	0	4.99667	14.08	11.86	1464.01	10.5157	1.08e-18	3.31e-16	4.96837	2.31277	3.75e-19	9.32e-17	2.52791	1.33795	3.43e-06	0.0011045	2.21289	1.14593	0.419692	0.999982	20.51	23.32	24.82	26.03	26.09	23.7	41.59	32.08	33.74	26.65	27.67	26.77
232	gene-LOC104605477	LOC104605477	vicilin-like antimicrobial peptides 2-2	1158	D1	D5	D10	D15	yes|up	yes|up	yes|up	yes|up		4.02333	3.67667	3.56333	1.33	0.39	0.023333	0	0	12.9088	3.69028	1.99e-14	4.13e-12	162.068	7.34045	2.57e-09	1.36e-07	320.276	8.32317	2.15e-11	3.51e-08	102.587	6.68071	6.46e-07	0.00034409	2.82	3.3	5.95	3.06	3.44	4.53	3.59	3.72	3.38	1.54	1.07	1.38
233	gene-LOC104613327	LOC104613327	phospholipase D beta 1-like	3191	D1	D5			yes|down	yes|down	no|down	no|down		0.663333	1.59	2.12333	0.63	1.41667	3.23667	3.93	0.86	0.497465	-1.00733	0.00156013	0.0237687	0.478949	-1.06206	1.6e-06	4.29e-05	0.539342	-0.890727	4.84e-06	0.00146462	0.719927	-0.474077	0.258543	0.999982	0.42	0.7	0.87	1.5	1.57	1.7	2.21	2.26	1.9	0.49	0.82	0.58
234	gene-LOC104586926	LOC104586926	pleiotropic drug resistance protein 2-like	5480		D5			no|up	yes|down	no|up	no|up		0.77	0.253333	2.06	1.78333	0.706667	0.71	1.89333	1.57333	1.17366	0.231017	0.409617	0.766696	0.343767	-1.5405	0.000155648	0.00227829	1.11661	0.159128	0.880927	0.999929	1.12265	0.166912	0.572745	0.999982	0.59	0.97	0.75	0.16	0.31	0.29	4.09	0.89	1.2	2.3	1.25	1.8
235	gene-LOC104595074	LOC104595074	ruBisCO large subunit-binding protein subunit alpha, transcript variant X1	2379		D5			no|up	yes|up	no|up	no|down		199.377	255.317	281.02	119.99	123.197	107.007	148.22	146.537	1.73122	0.791791	0.0218721	0.160464	2.34949	1.23235	0.000173838	0.00248326	1.90758	0.931743	0.0758255	0.999929	0.807425	-0.3086	0.349784	0.999982	153.75	270.25	174.13	351.91	166.74	247.3	174.61	362.23	306.22	115.62	126.07	118.28
236	gene-LOC104593463	LOC104593463	probable vacuolar amino acid transporter YPQ1, transcript variant X1	1813	D1	D5			yes|down	yes|down	no|down	no|down		0.193333	0.166667	0.18	0.413333	0.83	0.69	0.69	0.963333	0.24331	-2.03913	0.00080895	0.0144665	0.256883	-1.96082	0.00521865	0.038982	0.228272	-2.13117	0.0207842	0.583515	0.408896	-1.29019	0.10887	0.999982	0.13	0.27	0.18	0.15	0.21	0.14	0.25	0.13	0.16	0.75	0.38	0.11
237	gene-LOC104592310	LOC104592310	probable 2-oxoglutarate-dependent dioxygenase AOP1	1119	D1	D5			yes|down	yes|down	no|down	no|down		2.62	9.73667	14.54	15.6933	6.07333	22.0067	18.1933	22.3067	0.463941	-1.10799	4.49e-05	0.00139556	0.433935	-1.20445	4.37e-11	3.27e-09	0.795967	-0.32922	0.0500355	0.873918	0.688338	-0.538811	0.0647082	0.997081	1.96	2.9	3	11.09	10.16	7.96	15.13	13.46	15.03	15.07	17.63	14.38
238	gene-LOC104590720	LOC104590720		1674	D1	D5	D10		yes|up	yes|up	yes|up	no|up		4.9	5.04	4.23	3.12667	1.5	2.34333	1.41667	0.75	3.51601	1.81394	9.31e-13	1.57e-10	2.09702	1.06834	2.77e-05	0.000519788	3.01934	1.59423	1.67e-05	0.00427017	4.06892	2.02464	0.119405	0.999982	4.05	5.28	5.37	5.59	4.35	5.18	3.9	4.61	4.18	3.4	3.29	2.69
239	gene-LOC104607800	LOC104607800	17.8 kDa class I heat shock protein-like	757	D1	D5			yes|up	yes|up	no|up	no|down	4	48	62.9033	29.8133	4.51	11.8033	7.74	11.4833	5.63	4.34252	2.11853	0.00261543	0.0347656	8.33009	3.05833	1.96e-06	5.15e-05	2.63679	1.39878	0.00357959	0.2229	0.727758	-0.458469	0.33545	0.999982	35.29	72.97	35.74	101.34	21.81	65.56	15.1	43.23	31.11	4.99	5.15	3.39
240	gene-LOC104611589	LOC104611589	protein LIGHT-DEPENDENT SHORT HYPOCOTYLS 10	956	D1	D5			yes|up	yes|up	no|down	no|up		3.03667	5.52	2.54333	5.49333	1.01333	2.02667	2.97667	4.67333	3.33514	1.73775	0.000294417	0.0065729	2.64279	1.40206	0.00141334	0.0139479	0.846032	-0.241215	0.587923	0.999929	1.14602	0.196635	0.508098	0.999982	3.53	3.73	1.85	3.44	8.72	4.4	1.55	3.08	3	5.95	6	4.53
241	gene-LOC104589127	LOC104589127	probable xyloglucan endotransglucosylase/hydrolase protein 6	1274		D5			no|down	yes|down	no|up	no|down		24.2767	112.95	161.07	3043.92	46.1733	304.377	147.713	3005.02	0.570185	-0.810498	8.88e-10	9.12e-08	0.365234	-1.45311	4.78e-05	0.00083987	1.0675	0.0942425	0.75305	0.999929	0.993695	-0.00912533	0.929043	0.999982	21.04	24.53	27.26	147.86	87.99	103	180.34	146.34	156.53	3230.91	3011.88	2888.96
242	gene-LOC104601711	LOC104601711	uncharacterized protein At4g06744-like	1714	D1	D5			yes|down	yes|down	no|down	no|no test		0.036667	0.046667	0	0	0.453333	1.05333	0.31	0	0.094934	-3.39693	0.00298955	0.0383534	0.0446102	-4.48648	3.98e-05	0.0007161	0.0262191	-5.25324	0.00147875	0.119413	1	0	1	1	0.07	0	0.04	0.05	0.09	0	0	0	0	0	0	0
243	gene-LOC104595097	LOC104595097	auxin-induced protein 10A5-like	411		D5			no|down	yes|down	no|down	no|down		8.84333	8.44667	16.0333	6.33	13.4333	18.5033	25.2867	8.54333	0.741279	-0.431911	0.267697	0.651464	0.460122	-1.11991	0.00399568	0.0318081	0.627563	-0.672167	0.0701995	0.999929	0.687498	-0.540574	0.265413	0.999982	9.41	6.91	10.21	5.96	13.07	6.31	22.65	12.58	12.87	9	6.1	3.89
244	gene-LOC104598591	LOC104598591	pectinesterase 2-like	1841		D5			no|down	yes|down	no|down	no|down	6	0.263333	13.3333	39.82	94.0133	0.43	34.4067	45.8667	95.2933	0.668568	-0.580854	0.417238	0.770492	0.380173	-1.39527	0.000492819	0.00595959	0.869761	-0.201308	0.349068	0.999929	0.971965	-0.0410235	0.847865	0.999982	0.27	0.22	0.3	18.17	9.66	12.17	41.4	37.1	40.96	100.44	88.1	93.5
245	gene-LOC104607229	LOC104607229	protein TIC 21, chloroplastic, transcript variant X1	1576	D1	D5			yes|up	yes|up	no|up	no|up		30.49	27.5967	26.9333	21.2133	10.55	13.17	17.0067	13.9767	3.49618	1.80578	2.93e-40	2.56e-37	2.28825	1.19425	1.26e-16	2.12e-14	1.64927	0.721828	0.0042328	0.243658	1.62853	0.703574	0.00331001	0.231169	24.68	34.41	32.38	23.19	30.68	28.92	23.68	28.99	28.13	20.67	21.69	21.28
246	gene-LOC104594311	LOC104594311	uncharacterized membrane protein At3g27390	1906	D1	D5	D10		yes|up	yes|up	yes|up	no|up		4.24667	3.84333	3.75	2.59	0.6	1.27	1.70667	1.65667	7.83395	2.96974	8.59e-24	4.39e-21	2.9082	1.54013	2.07e-08	8.82e-07	2.18917	1.13038	0.000219023	0.0296173	1.49894	0.583947	0.0470684	0.896072	3.83	4.39	4.52	4.21	4.06	3.26	3.42	3.84	3.99	2.73	2.56	2.48
247	gene-LOC104595163	LOC104595163	serine/threonine-protein kinase WNK8-like	1176		D5			no|up	yes|down	no|up	no|down		0.05	0.23	3.61667	40.18	0.066667	1.86667	3.02	47.3833	1.38559	0.470498	0.800996	1	0.164187	-2.60659	1.14e-07	4.03e-06	1.15211	0.204282	0.583281	0.999929	0.812854	-0.298931	0.145777	0.999982	0.03	0.06	0.06	0.22	0.13	0.34	5.51	2.22	3.12	40.71	36.36	43.47
248	gene-LOC104587761	LOC104587761	uncharacterized LOC104587761	625		D5			no|down	yes|down	no|down	no|down		1.63333	2.52	1.34333	0.17	1.84333	4.96333	2.10667	0.403333	0.872872	-0.196158	0.708641	0.916311	0.447552	-1.15987	0.00249432	0.0220574	0.724196	-0.465548	0.353327	0.999929	0.381192	-1.39141	0.348744	0.999982	0.66	1.52	2.72	2.84	2.28	2.44	1.28	1.21	1.54	0.08	0.36	0.07
249	gene-LOC104587757	LOC104587757	uncharacterized LOC104587757	1399		D5			no|up	yes|up	no|up	no|up		3.53667	4.19	4.75667	8.39667	2.00667	1.86	3.60667	5.50333	1.84949	0.887124	0.005842	0.0631094	2.23481	1.16015	0.000328013	0.00421736	1.35789	0.441371	0.286936	0.999929	1.50218	0.587061	0.0776024	0.999982	3.22	3.49	3.9	3.51	5.03	4.03	5.96	4.27	4.04	9.45	8.53	7.21
250	gene-LOC104595206	LOC104595206	heat stress transcription factor C-1	1346		D5			no|down	yes|down	no|down	no|down		4.45333	4.26667	6.47	0.736667	7.19333	8.46667	13.1967	1.15	0.658971	-0.601713	0.0199652	0.150935	0.493524	-1.01881	9.63e-05	0.00152636	0.493945	-1.01758	0.0108379	0.422659	0.618158	-0.693954	0.288795	0.999982	2.96	5.63	4.77	4.36	5.77	2.67	10.67	3.8	4.94	0.97	1.06	0.18
251	gene-LOC104587404	LOC104587404	uncharacterized LOC104587404	1276		D5			no|up	yes|down	no|up	no|down		0.223333	0.203333	0.883333	1.33333	0.08	1.04667	0.793333	1.40333	3.64086	1.86428	0.138791	1	0.205473	-2.28298	0.00305606	0.0259607	1.1775	0.235723	0.665607	0.999929	0.929581	-0.105348	0.805517	0.999982	0.36	0.17	0.14	0.22	0.26	0.13	1.06	0.71	0.88	1.33	1.03	1.64
252	gene-LOC104585944	LOC104585944	DNA-directed RNA polymerases II, IV and V subunit 3-like	1358		D5			no|up	yes|up	no|up	no|down	1	14.6667	9.17333	6.25667	0.846667	9.11667	2.40667	3.29333	1.68667	1.73406	0.794155	0.106678	0.415398	3.76512	1.91269	2.39e-09	1.27e-07	1.91481	0.937204	0.0363523	0.763008	0.491541	-1.02462	0.0617024	0.982412	12.01	20.94	11.05	14.15	5.89	7.48	4.66	7.59	6.52	1.03	0.62	0.89
253	gene-LOC104589748	LOC104589748	pathogen-related protein-like	780		D5			no|down	yes|down	no|down	no|up		0	0.33	4.18667	74.0733	0.476667	2.63333	4.48333	56.5167	0.0371607	-4.75008	0.00432705	1	0.114391	-3.12795	1.15e-06	3.25e-05	0.931463	-0.10243	0.857313	0.999929	1.27391	0.349266	0.0465223	0.894505	0	0	0	0.31	0.25	0.43	8.59	1.76	2.21	69.01	75.66	77.55
254	gene-LOC104587924	LOC104587924	ABC transporter G family member 22-like, transcript variant X1	2914	D1	D5			yes|down	yes|down	no|down	no|down		2.52333	4.46333	10.5067	24.6367	7.81333	19.3733	12.42	38.71	0.343551	-1.54141	3.38e-18	9.97e-16	0.224444	-2.15557	2.09e-36	2.48e-33	0.847225	-0.239182	0.237639	0.999929	0.628265	-0.670554	0.0182172	0.609174	1.67	3.2	2.7	4.87	3.73	4.79	13.63	8.99	8.9	33.68	20.24	19.99
255	gene-LOC104607839	LOC104607839	17.8 kDa class I heat shock protein-like	794	D1	D5	D10		yes|up	yes|up	yes|up	no|down	4	59.85	69.4	40.3133	2.56333	13.49	7.3	11.88	3.40667	4.78503	2.25853	0.00074384	0.013616	9.62229	3.26638	6.07e-07	1.82e-05	3.39556	1.76365	5.74e-05	0.0105772	0.737383	-0.439514	0.420632	0.999982	46.6	90.2	42.75	111.73	26.86	69.61	18.24	55.17	47.53	2.69	2.25	2.75
256	gene-LOC104603396	LOC104603396	alanine--tRNA ligase-like	1676	D1	D5			yes|up	yes|up	no|up	no|up		18.4	29.6667	36.26	23.21	2.48667	7.91	16.7867	11.82	7.55792	2.91799	1.32e-45	1.38e-42	3.61334	1.85333	1.28e-31	1.18e-28	2.09081	1.06406	0.00149532	0.119484	1.94806	0.962037	0.0109749	0.46569	16.29	16.21	22.7	28.88	32.3	27.82	38.52	36.28	33.98	21.91	26.82	20.9
257	gene-LOC104595217	LOC104595217	uncharacterized LOC104595217	793		D5			no|down	yes|down	no|down	no|up		2.80333	16.1767	24.69	28.0233	5.8	41.3967	26.7167	23.2967	0.523461	-0.933846	0.0211356	0.156562	0.38465	-1.37838	1.3e-11	1.07e-09	0.910069	-0.135953	0.694144	0.999929	1.17368	0.231045	0.774417	0.999982	2.13	1.29	4.99	19.2	14.99	14.34	40.29	16.88	16.9	48.9	14.63	20.54
258	gene-LOC104587339	LOC104587339	zinc finger protein ZAT5	1523		D5			no|up	yes|down	no|up	no|down	5	1.73333	3.18333	12.2033	36.1333	1.44333	6.93	9.57	46.0433	1.27832	0.354247	0.379275	0.744996	0.450792	-1.14947	1.61e-05	0.000325282	1.27072	0.345651	0.0276906	0.672489	0.77164	-0.373999	0.0465042	0.894505	1.17	2.77	1.26	3.47	2.93	3.15	12.19	12.91	11.51	38.98	34.8	34.62
259	gene-LOC104597578	LOC104597578	activator of 90 kDa heat shock protein ATPase homolog 1-like, transcript variant X1	1673		D5	D10		no|up	yes|up	yes|up	no|up		134.063	148.293	181.69	151.25	99.63	55.2	89.6567	124.48	1.43435	0.520401	0.400602	0.760563	2.64845	1.40515	0.000274698	0.0036415	2.04093	1.02922	0.000395442	0.0470679	1.19277	0.254314	0.211145	0.999982	106.24	185.48	110.47	210.33	100.21	134.34	121.38	218.37	205.32	137.03	166.96	149.76
260	gene-LOC104611522	LOC104611522	uncharacterized LOC104611522	778	D1	D5			yes|up	yes|up	no|up	no|down	1	19.16	18.5533	14.4867	7.21	7.49333	9.11667	9.15	7.84333	2.76923	1.46948	1.33e-07	8.73e-06	2.02535	1.01817	0.000832381	0.00916778	1.57227	0.652853	0.00927161	0.396123	0.897781	-0.155565	0.662201	0.999982	16.2	22.95	18.33	26.51	11.84	17.31	13.93	17.06	12.47	7	7.48	7.15
261	gene-LOC104588265	LOC104588265	uncharacterized LOC104588265	667		D5			no|up	yes|up	no|up	no|down	1	28.5833	51.7167	47.6167	26.8933	17.01	24.0933	26.6133	32.72	1.80771	0.854164	1.74e-05	0.000633517	2.12999	1.09085	5.34e-08	2.04e-06	1.77866	0.83079	5.48e-05	0.01027	0.796418	-0.328403	0.0686186	0.999982	23.17	36.94	25.64	66.22	39.3	49.63	41.66	50.41	50.78	23.06	29.77	27.85
262	gene-LOC104593035	LOC104593035	probable galactinol--sucrose galactosyltransferase 2	2705	D1	D5			yes|up	yes|up	no|up	no|up		10.7267	8.96667	7.01667	2.44667	5.29667	3.30667	3.77333	1.73667	2.18675	1.12879	9.5e-11	1.17e-08	2.6596	1.41121	1.69e-15	2.5e-13	1.86869	0.90203	2.95e-07	0.000156819	1.38871	0.473748	0.662149	0.999982	8.29	12.96	10.93	10.65	8.51	7.74	7.61	7.01	6.43	2.94	2.69	1.71
263	gene-LOC104587679	LOC104587679	probable LRR receptor-like serine/threonine-protein kinase At1g56140	3418	D1	D5	D10	D15	yes|down	yes|down	yes|down	yes|down		0.013333	0.006667	0.013333	0	3.53667	1.57667	0.973333	0.773333	0.00556596	-7.48915	2.8e-18	8.39e-16	0.0049513	-7.65798	4.13e-10	2.52e-08	0.0147326	-6.08484	4.84e-07	0.000217048	0.00513513	-7.60538	1.3e-08	1.74e-05	0	0.03	0.01	0.02	0	0	0.04	0	0	0	0	0
264	gene-LOC104609167	LOC104609167		758	D1	D5			yes|up	yes|up	no|up	no|up	1	13.1533	14.29	7.46667	0.773333	2.40667	1.16	1.41667	0.54	5.86013	2.55093	1.27e-12	2.05e-10	12.5472	3.64929	1.16e-05	0.000244676	5.27325	2.39869	0.000469959	0.0532743	1.38439	0.46925	0.660255	0.999982	10.63	18.58	10.25	23.95	5.05	13.87	2.16	10.49	9.75	0.61	1.07	0.64
265	gene-LOC104590166	LOC104590166	thioredoxin-like protein CXXS1	718		D5			no|down	yes|down	no|up	no|up		3.37667	1.61333	4.33667	0.92	6.01667	3.96667	4.10333	0.56	0.593133	-0.753573	0.0249664	0.174856	0.383071	-1.38432	0.00454783	0.0351922	1.01967	0.0281046	0.961264	0.999929	1.64694	0.71979	0.399308	0.999982	2.22	3.4	4.51	1.28	2.66	0.9	8.27	1.98	2.76	1.2	0.58	0.98
266	gene-LOC104601685	LOC104601685	glutamate receptor 2.7-like	1566	D1	D5	D10	D15	yes|down	yes|down	yes|down	yes|down		0.03	0.083333	0.24	0.266667	3.69	2.37	3.39667	1.52	0.00651618	-7.26176	5.45e-17	1.39e-14	0.0281365	-5.15141	2.14e-17	4.15e-15	0.0547336	-4.19143	4.3e-10	5.17e-07	0.0855532	-3.54703	4.88e-06	0.00165082	0	0.04	0.05	0.11	0.05	0.09	0.49	0.09	0.14	0.63	0.15	0.02
267	gene-LOC104588696	LOC104588696	alpha carbonic anhydrase 1, chloroplastic	1168		D5			no|up	yes|down	no|up	no|down		0.953333	2.81333	9.70333	5.22333	0.463333	6.32667	8.35333	6.60333	2.1893	1.13047	0.0839089	0.365344	0.430029	-1.21749	0.00141399	0.0139479	1.12557	0.170653	0.764984	0.999929	0.811714	-0.300956	0.370763	0.999982	0.71	1.42	0.73	4.36	1.58	2.5	7.88	10.52	10.71	5.86	4.4	5.41
268	gene-LOC104591784	LOC104591784	GEM-like protein 4	1300	D1	D5			yes|up	yes|up	no|up	no|down		13.7833	23.04	11.81	0.93	5.95667	8.08	10.45	0.996667	2.50291	1.3236	1.12e-10	1.36e-08	2.82548	1.49849	2.8e-16	4.53e-14	1.13555	0.18339	0.502341	0.999929	0.941993	-0.0862123	0.908547	0.999982	12.02	17.41	11.92	21.85	24.18	23.09	12.38	11.63	11.42	1.68	0.26	0.85
269	gene-LOC104601381	LOC104601381	two-component response regulator-like APRR3, transcript variant X1	2719	D1	D5			yes|down	yes|down	no|down	no|down		1.04333	1.17333	1.93333	3.18333	3.07333	2.74333	3.73667	3.80667	0.363885	-1.45845	5.98e-08	4.26e-06	0.421646	-1.2459	0.00024509	0.00331876	0.522296	-0.93706	0.30034	0.999929	0.822021	-0.282752	0.456857	0.999982	0.78	1.07	1.28	1.04	1.82	0.66	4.13	0.36	1.31	4.03	2.51	3.01
270	gene-LOC104589002	LOC104589002	protein EXORDIUM-like 2	996		D5			no|down	yes|down	no|up	no|up		0.046667	0.093333	10.2933	27.39	0.11	1.53667	1.81	7.23667	0.528983	-0.918706	0.678246	1	0.0596633	-4.06701	9.54e-05	0.00151403	5.84391	2.54694	0.0557705	0.911676	3.70838	1.89079	0.0972654	0.999982	0.14	0	0	0.1	0.09	0.09	21.64	4.16	5.08	66.63	6.96	8.58
271	gene-LOC104598594	LOC104598594	hsp70-Hsp90 organizing protein 3	2434		D5			no|up	yes|up	no|up	no|down		315.723	311.747	253.53	103.717	191.857	124.917	145.26	117.77	1.75944	0.815113	0.0649416	0.31671	2.46109	1.2993	8.69e-05	0.00139822	1.76008	0.815643	0.122118	0.999929	0.86846	-0.203469	0.429781	0.999982	237.51	448.02	261.64	429.7	202.91	302.63	168.73	318.9	272.96	95.02	110.76	105.37
272	gene-LOC104606553	LOC104606553	sodium/hydrogen exchanger 4, transcript variant X1	2038	D1	D5			yes|down	yes|down	no|down	no|down		1.2	0.22	0.146667	0	3.30667	0.7	0.46	0.043333	0.413817	-1.27294	1.52e-05	0.000566321	0.281317	-1.82973	0.00299579	0.025581	0.281846	-1.82702	0.0365364	0.764459	0.145495	-2.78096	0.371005	1	0.96	1.32	1.32	0.25	0.23	0.18	0.33	0.08	0.03	0	0	0
273	gene-LOC104597015	LOC104597015	serine/arginine-rich splicing factor SR45a-like	1389	D1	D5	D10		yes|up	yes|up	yes|up	no|up	4	129.547	143.03	149.937	77.0233	52.1567	48.5433	73.0467	72.03	2.76117	1.46528	0.00225099	0.0313549	2.93899	1.55532	2.23e-07	7.39e-06	2.06554	1.04652	1.16e-05	0.00318737	1.05772	0.0809546	0.779033	0.999982	101.98	178.38	108.28	191.85	98.71	138.53	102.36	182.17	165.28	67.9	84.62	78.55
274	gene-LOC104598667	LOC104598667	heat stress transcription factor A-2b-like, transcript variant X3	2188		D5			no|up	yes|up	no|up	no|up	4	40.38	42.42	36.5033	6.24	21.75	13.8	18.81	5.37667	1.98385	0.988302	0.0372878	0.227187	3.03475	1.60158	1.74e-06	4.65e-05	1.98562	0.989592	0.000221949	0.0297938	1.12537	0.170393	0.507544	0.999982	30.31	56.06	34.77	60.05	30.35	36.86	27.52	43.4	38.59	6.1	6.48	6.14
275	gene-LOC104590896	LOC104590896	probable sucrose-phosphate synthase 2	3928		D5			no|down	yes|down	no|down	no|down	6	2.95	12.1033	40.2333	95.9467	3.35	26.54	45.5167	98.56	0.959792	-0.0592058	0.704707	0.915092	0.443123	-1.17422	2.74e-15	3.91e-13	0.877664	-0.18826	0.358042	0.999929	0.959555	-0.0595622	0.554497	0.999982	2.7	3.14	3.01	10.35	12.6	13.36	37.27	44.25	39.18	94.16	93.5	100.18
276	gene-LOC104607923	LOC104607923	MLP-like protein 423	847	D1	D5			yes|down	yes|down	no|down	no|up	3	14.8867	27.4067	15.6033	1.67667	36.8867	54.6033	22.2833	1.28333	0.440529	-1.18269	2.04e-12	3.21e-10	0.495475	-1.01311	0.00471924	0.0362543	0.706137	-0.501979	0.136922	0.999929	1.26228	0.336032	0.681724	0.999982	13.64	12.61	18.41	33.5	33.26	15.46	16.43	12.35	18.03	3.47	0.8	0.76
277	gene-LOC104595401	LOC104595401	uncharacterized LOC104595401	1352		D5			no|down	yes|down	no|down	no|up		3.21333	2.36	5.04333	3.11667	3.51	5.34333	6.2	2.83667	0.999172	-0.00119441	0.996517	0.999046	0.430771	-1.21501	2.38e-05	0.000456666	0.803298	-0.315992	0.364571	0.999929	1.07327	0.102014	0.801834	0.999982	3.04	2.88	3.72	2.44	2.54	2.1	7.44	3.18	4.51	3.1	3.87	2.38
278	gene-LOC104597185	LOC104597185	elicitor-responsive protein 1-like	698		D5			no|down	yes|down	no|down	no|down		0.973333	5.33667	17.6833	28.1367	1.09333	14.2267	18.85	29	0.966626	-0.0489697	0.948073	0.98668	0.369229	-1.43741	1.29e-05	0.000267293	0.926524	-0.1101	0.674316	0.999929	0.939479	-0.090067	0.687595	0.999982	0.7	1.17	1.05	4.81	7.46	3.74	22.77	13.77	16.51	36.07	24.71	23.63
279	gene-LOC104593816	LOC104593816	uncharacterized LOC104593816, transcript variant X1	2116	D1	D5			yes|up	yes|up	no|up	no|up		6.11	8.88	11.5167	5.49667	1.99667	3.21667	6.48667	3.85333	3.18583	1.67167	6.19e-09	5.47e-07	2.67934	1.42188	1.81e-07	6.12e-06	1.76561	0.820169	0.000667798	0.0652625	1.38834	0.473364	0.10549	0.999982	5.39	6.22	6.72	9.9	7.52	9.22	10.68	11.23	12.64	5.46	5.88	5.15
280	gene-LOC104593346	LOC104593346	isocitrate dehydrogenase [NAD] regulatory subunit 3, mitochondrial-like	1302	D1	D5			yes|down	yes|down	no|down	no|down	6	0.173333	1.65333	64.21	309.193	1.58667	3.75667	76.32	376.3	0.162291	-2.62335	6.42e-06	0.000262138	0.458904	-1.12374	0.000394933	0.00492363	0.855371	-0.225378	0.622901	0.999929	0.811394	-0.301525	0.00350261	0.241453	0.26	0.1	0.16	1.32	2.25	1.39	44.33	80.54	67.76	327.17	310.82	289.59
281	gene-LOC104611707	LOC104611707	pentatricopeptide repeat-containing protein At3g53360, mitochondrial	3211	D1	D5			yes|up	yes|up	no|up	no|up		2.13	1.74	0.813333	0.12	0.82	0.45	0.316667	0.07	2.67769	1.42099	1.98e-07	1.25e-05	3.67908	1.87934	8.82e-08	3.2e-06	2.63714	1.39897	0.00369493	0.227602	1.68499	0.752739	0.482758	0.999982	1.53	2.6	2.26	1.89	1.36	1.97	0.7	0.92	0.82	0.19	0.03	0.14
282	gene-LOC104590598	LOC104590598	glycerol-3-phosphate acyltransferase, chloroplastic-like	1612		D5			no|up	yes|down	no|down	no|down		2.52	2.49	3.82667	2.97667	2.56	6.27333	4.66	3.91333	1.05639	0.0791407	0.785181	0.943152	0.388277	-1.36484	1.11e-08	4.98e-07	0.816559	-0.292371	0.243295	0.999929	0.747396	-0.420056	0.236626	0.999982	1.92	3.11	2.53	2.37	2.4	2.7	4.23	3.41	3.84	3.22	2.82	2.89
283	gene-LOC104587170	LOC104587170	stem-specific protein TSJT1	1100	D1	D5			yes|up	yes|up	no|up	no|up	4	71.61	45.7333	23.6767	1.02667	32.7267	18.5033	21.4767	0.78	2.38177	1.25204	7.13e-17	1.8e-14	2.42672	1.279	1.34e-15	2.03e-13	1.12764	0.173301	0.815024	0.999929	1.27652	0.352216	0.599462	0.999982	66.59	78.04	70.2	45.31	54.9	36.99	23.65	22.7	24.68	1.25	1.29	0.54
284	gene-LOC104595093	LOC104595093	auxin-responsive protein SAUR32-like	668	D1	D5			yes|up	yes|up	no|up	no|down	1	9.12667	20.78	17.57	0.496667	3.39333	6.45	16.4333	0.883333	2.94585	1.55869	6.17e-06	0.000253299	3.178	1.66812	1.57e-11	1.27e-09	1.04817	0.0678786	0.835543	0.999929	0.552148	-0.856872	0.447077	0.999982	7.67	9.3	10.41	21.2	19.39	21.75	11.88	21.64	19.19	0.37	0.65	0.47
285	gene-LOC104590125	LOC104590125	crocetin glucosyltransferase, chloroplastic-like	1765		D5			no|down	yes|down	no|down	no|up		4.22	7.34333	8.69	1.42333	5.12667	19.6833	9.45333	0.83	0.879394	-0.185419	0.375374	0.741607	0.365124	-1.45354	6.06e-18	1.26e-15	0.905459	-0.143279	0.543982	0.999929	1.74076	0.799714	0.151602	0.999982	2.79	4.43	5.44	8.81	5.76	7.46	11.03	8.14	6.9	2.36	0.87	1.04
286	gene-LOC104590602	LOC104590602	oligoribonuclease NrnB, transcript variant X1	1999	D1	D5			yes|down	yes|down	no|down	no|down		6.01667	6.31333	7.97	6.17	18.4533	15.46	13.3433	11.13	0.341735	-1.54905	2.62e-27	1.48e-24	0.390796	-1.35551	7.35e-20	2.04e-17	0.568553	-0.814633	1.68e-05	0.00427017	0.546209	-0.872475	0.00164483	0.145985	5.91	5.84	6.3	6.67	5.74	6.53	7.63	8.12	8.16	5.94	6.64	5.93
287	gene-LOC104598489	LOC104598489	probable aquaporin TIP-type RB7-5A	1055	D1	D5			yes|up	yes|down	no|down	no|up		4.27667	3.75333	36.1933	79.69	1.69	14.8633	38.0067	71.6767	2.709	1.43776	0.000438944	0.00900071	0.246796	-2.01861	0.000818632	0.00906309	0.958446	-0.0612303	0.946551	0.999929	1.09017	0.124549	0.86169	0.999982	2.97	6.84	3.02	4.68	3.38	3.2	73.33	9.85	25.4	138.56	45.77	54.74
288	gene-LOC104586507	LOC104586507		1433	D1	D5			yes|down	yes|down	no|down	no|down		2.19333	4.07333	6.15667	6.52667	9.43	12.39	12.8767	12.66	0.270355	-1.88707	1.56e-18	4.72e-16	0.358971	-1.47806	1.06e-11	8.91e-10	0.553664	-0.852918	9.27e-05	0.0151271	0.543779	-0.878908	3.16e-06	0.00117908	1.42	2.87	2.29	5.3	3.36	3.56	6.83	6.21	5.43	6.46	6.27	6.85
289	gene-LOC104587922	LOC104587922	pleiotropic drug resistance protein 2-like, transcript variant X1	5455		D5			no|down	yes|down	no|down	no|down		2.10333	0.92	2.00667	1.99333	3.93	4.24667	3.81333	3.28333	0.559159	-0.838669	6.8e-08	4.73e-06	0.215173	-2.21643	1.01e-29	7.21e-27	0.528353	-0.920426	0.219684	0.999929	0.585523	-0.772202	0.0555632	0.950643	1.63	2.2	2.48	0.76	1.02	0.98	4.04	0.84	1.14	3.1	1.48	1.4
290	gene-LOC104585665	LOC104585665	bifunctional 3-dehydroquinate dehydratase/shikimate dehydrogenase, chloroplastic, transcript variant X2	2120	D1	D5	D10		yes|up	yes|up	yes|up	no|down	1	96.8067	39.3767	4.85333	0.436667	19.09	10.1167	1.76667	0.54	5.47122	2.45186	4.59e-103	1.92e-99	3.78776	1.92134	2.78e-46	5.4e-43	2.71408	1.44046	5.64e-05	0.0104817	0.806252	-0.310697	0.636967	0.999982	80.33	101.31	108.78	31.56	45.52	41.05	3.22	4.95	6.39	0.42	0.39	0.5
291	gene-LOC104598854	LOC104598854	uncharacterized LOC104598854	1338		D5			no|up	yes|up	no|up	no|down		1.99667	3.75667	3.05667	0.723333	1.39667	1.57667	2.31	1.02333	1.55075	0.632963	0.0923131	0.385163	2.35169	1.2337	0.00113667	0.011696	1.3146	0.394629	0.265997	0.999929	0.692592	-0.529921	0.318815	0.999982	1.76	2.21	2.02	5.01	2.39	3.87	2.14	3.53	3.5	0.63	0.88	0.66
292	gene-LOC104597584	LOC104597584	activator of 90 kDa heat shock protein ATPase homolog 1-like	1531		D5			no|up	yes|up	no|up	no|down		269.093	264.637	237.297	79.2267	186.1	115.653	136.757	87.1233	1.55186	0.633995	0.165746	0.519367	2.23242	1.15861	4.52e-05	0.00079886	1.72052	0.782845	0.13487	0.999929	0.904931	-0.144121	0.455754	0.999982	218.31	358.66	230.31	354.14	189.26	250.51	150.12	292.35	269.42	72.97	88.81	75.9
293	gene-LOC104597796	LOC104597796	protein trichome birefringence-like 19	1639	D1	D5			yes|down	yes|down	no|down	no|down		0.39	2.57667	4.44333	3.75	1.26667	5.06333	5.69333	4.87667	0.327212	-1.6117	0.00145386	0.0226724	0.497591	-1.00697	0.000117521	0.00180531	0.78371	-0.351608	0.337674	0.999929	0.753191	-0.408912	0.243854	0.999982	0.27	0.34	0.56	2.92	1.97	2.84	6.8	2.86	3.67	4.14	3.8	3.31
294	gene-LOC104605022	LOC104605022		1105	D1	D5			yes|up	yes|up	no|up	no|up		2.32	2.07	2.24	1.50333	1.30667	1.17667	2.08	1.12667	2.41638	1.27285	2.6e-07	1.6e-05	2.00771	1.00555	0.00023224	0.00318134	1.01614	0.0230924	0.93038	0.999929	1.27683	0.352569	0.520993	0.999982	2.07	2.58	2.31	2.24	2.11	1.86	2.3	1.97	2.45	0.73	1.86	1.92
295	gene-LOC104603708	LOC104603708	protein S-acyltransferase 10-like, transcript variant X1	1280	D1	D5			yes|down	yes|down	no|down	no|down		1.83	1.70333	2.06667	1.43333	8.92667	6.00333	6.53	3.07	0.241415	-2.05041	5.54e-13	1.01e-10	0.280849	-1.83213	1.4e-07	4.87e-06	0.368604	-1.43986	0.000648042	0.06439	0.487997	-1.03506	0.0292908	0.753748	1.86	2.08	1.55	1.96	1.08	2.07	2.36	2.59	1.25	1.7	1.32	1.28
296	gene-LOC104605794	LOC104605794	patatin-like protein 2, transcript variant X1	1469	D1	D5	D10	D15	yes|down	yes|down	yes|down	yes|down		0	0	0	0	2.38333	0.73	0.52	0.57	0.00396008	-7.98025	1.96e-10	2.31e-08	0.014741	-6.08403	1.4e-05	0.000287058	0.0188082	-5.7325	0.000154995	0.0224183	0.0189782	-5.71951	9.14e-05	0.0173754	0	0	0	0	0	0	0	0	0	0	0	0
297	gene-LOC104589885	LOC104589885	BTB/POZ domain-containing protein At1g04390, transcript variant X1	3612		D5	D10	D15	no|down	yes|down	yes|down	yes|down		0.483333	0.95	1.19	0.483333	1.25	2.84	3.96667	1.71	0.424753	-1.2353	0.00483231	0.0542883	0.342821	-1.54447	1.11e-05	0.000235141	0.316056	-1.66175	1.49e-09	1.54e-06	0.292578	-1.77311	3.16e-05	0.00679129	0.35	0.59	0.51	1.29	0.55	1.01	1.13	1.13	1.31	0.57	0.45	0.43
298	gene-LOC104595607	LOC104595607	peroxidase 72-like	1395		D5			no|down	yes|down	no|down	no|down		5.60667	3.32333	2.63667	1.17	9.79667	6.89667	3.35333	1.68	0.620312	-0.688934	0.000338533	0.00734894	0.475778	-1.07164	4.24e-06	0.000101136	0.770538	-0.376063	0.3115	0.999929	0.67289	-0.571557	0.242933	0.999982	4.37	5.61	6.84	3.33	3.29	3.35	1.8	3.01	3.1	1.52	0.96	1.03
299	gene-LOC104585711	LOC104585711		2024		D5			no|up	yes|up	no|up	no|down		13.8167	30.7433	42.1333	16.7267	16.1633	12.8133	19.9033	10.72	1.98916	0.992156	0.00125065	0.0202864	3.77758	1.91746	0.000505391	0.00609341	2.35603	1.23636	0.18376	0.999929	0.748366	-0.418183	0.306447	0.999982	9.98	17.18	14.29	36.89	27.61	27.73	31.32	61.81	33.27	12.78	14.18	23.22
300	gene-LOC104586873	LOC104586873	pyruvate, phosphate dikinase, chloroplastic	3675		D5			no|down	yes|down	no|down	no|down	5	1.33	5.02333	13.6867	22.0267	1.69	15.4133	16.19	23.8033	0.853638	-0.228304	0.328794	0.706304	0.319031	-1.64823	5.71e-21	1.74e-18	0.839609	-0.252211	0.120903	0.999929	0.910251	-0.135663	0.626368	0.999982	1.23	1.47	1.29	5.61	5.05	4.41	16.82	11.83	12.41	24.45	20.63	21
301	gene-LOC104590717	LOC104590717	wall-associated receptor kinase 2-like	1165	D1	D5			yes|up	yes|up	no|up	no|up		7.56333	7.74667	5.21333	3.14	1.59	3.45667	1.85	1.16333	5.15018	2.36462	1.15e-16	2.86e-14	2.1816	1.12539	0.000215946	0.00298882	2.83598	1.50385	0.000469811	0.0532743	2.61726	1.38806	0.458053	0.999982	6.33	8.92	7.44	8.91	7.87	6.46	5.19	6.08	4.37	3.17	4.03	2.22
302	gene-LOC104594928	LOC104594928	uncharacterized LOC104594928	1559	D1	D5			yes|down	yes|down	no|down	no|down		2.46	1.57333	1.54333	0.596667	11.28	4.31	2.41	0.646667	0.275046	-1.86225	3.64e-19	1.17e-16	0.394667	-1.34129	7.85e-06	0.000174832	0.635009	-0.65515	0.124119	0.999929	0.80012	-0.321711	0.599418	0.999982	2.37	2.51	2.5	1.21	1.48	2.03	1.98	1.33	1.32	0.62	0.69	0.48
303	gene-LOC104588488	LOC104588488	protein TIFY 5A-like	920		D5			no|down	yes|down	no|up	no|down		0.866667	1.92	7.58667	190.757	1.12667	6.28	3.93667	188.68	0.794087	-0.332631	0.565108	0.852688	0.332518	-1.5885	3.68e-05	0.000670109	1.94622	0.960675	0.0208526	0.584002	0.975831	-0.0352961	0.779803	0.999982	0.68	1.04	0.88	2.05	1.48	2.23	5.38	8.01	9.37	183.66	198.87	189.74
304	gene-LOC104595638	LOC104595638		1105		D5			no|down	yes|down	no|down	no|up		0.676667	1.22333	1.28333	7.19667	1.02667	3.34667	1.34333	5.35333	0.687274	-0.541042	0.214576	0.587839	0.346464	-1.52922	4.99e-07	1.54e-05	0.986529	-0.0195673	0.959048	0.999929	1.35719	0.440621	0.0770982	0.999982	0.55	0.77	0.71	1.4	0.97	1.3	1.01	1.32	1.52	6.78	8.66	6.15
305	gene-LOC104598872	LOC104598872	extensin-like, transcript variant X2	1350		D5			no|up	yes|down	no|up	no|up		0.943333	2.65333	7.73333	8.29333	0.866667	5.19667	6.80333	7.00667	1.1561	0.209264	0.693664	0.911382	0.499195	-1.00233	0.000233118	0.00318724	1.12079	0.164522	0.50324	0.999929	1.1693	0.22564	0.540455	0.999982	0.63	1.28	0.92	2.69	2.64	2.63	9.93	6.49	6.78	12.02	6.88	5.98
306	gene-LOC104595639	LOC104595639	jasmonate O-methyltransferase-like	1549		D5			no|down	yes|down	no|up	no|up	5	1.36667	1.81667	4.55667	22.4367	1.82	6.33667	3.26	13.2367	0.7824	-0.354021	0.356635	0.729271	0.289474	-1.78849	4.11e-10	2.52e-08	1.41116	0.496886	0.193748	0.999929	1.68882	0.756012	0.051301	0.919145	1.25	1.18	1.67	1.26	2.33	1.86	2.5	6.15	5.02	12.69	30.75	23.87
307	gene-LOC104592826	LOC104592826	cannabidiolic acid synthase-like 1	1735	D1	D5			yes|down	yes|down	no|down	no|up		1.04333	0.363333	1.63	0.406667	3.63	1.21333	1.97333	0.04	0.310741	-1.68621	2.69e-08	2.09e-06	0.288584	-1.79294	0.00137517	0.0136405	0.845284	-0.242491	0.859827	0.999929	9.23706	3.20743	0.0136003	0.520377	0.86	0.99	1.28	0.41	0.4	0.28	3.97	0.18	0.74	0.81	0.14	0.27
308	gene-LOC104595712	LOC104595712	protein LIKE COV 1-like	1422		D5			no|up	yes|up	no|up	no|up		2.17667	4.40667	4.48667	3.62	1.08333	1.95667	3.21333	2.25	2.16977	1.11754	0.006537	0.0683804	2.2104	1.1443	9.63e-05	0.00152636	1.38148	0.466211	0.101544	0.999929	1.57696	0.657147	0.10126	0.999982	1.94	2.26	2.33	4.32	4.39	4.51	4.23	4.17	5.06	2.68	4.27	3.91
309	gene-LOC104596228	LOC104596228	leucoanthocyanidin dioxygenase-like	1451	D1	D5			yes|down	yes|down	no|down	no|down		1.61333	0.56	0.163333	0.08	8.47333	1.46333	0.523333	0.386667	0.210372	-2.24899	6.79e-05	0.00200006	0.37865	-1.40106	0.00707257	0.049268	0.315622	-1.66373	0.0861136	0.999929	0.197294	-2.34158	0.082472	0.999982	1.64	1.62	1.58	0.62	0.44	0.62	0.11	0.06	0.32	0.13	0.11	0
310	gene-LOC104597354	LOC104597354	probable protein phosphatase 2C 73	1934	D1	D5			yes|up	yes|up	no|up	no|up		3.47	4.95	4.72333	2.18333	0.186667	1.27333	2.53	0.946667	19.7212	4.30168	1.59e-22	7.24e-20	3.85737	1.94762	2.44e-09	1.3e-07	1.79111	0.84085	0.0106734	0.419107	2.31227	1.20931	0.3965	0.999982	2.85	3.9	3.66	5.17	4.73	4.95	5.91	4.08	4.18	2.27	2.17	2.11
311	gene-LOC104598989	LOC104598989	respiratory burst oxidase homolog protein B-like	3104		D5			no|down	yes|down	no|down	no|up		0.02	0.016667	0.63	0.246667	0.026667	0.33	0.663333	0.126667	0.765218	-0.386057	0.844375	1	0.0477554	-4.38819	0.00135679	0.0135021	0.98327	-0.0243409	0.989555	0.999929	1.92199	0.942604	0.309391	0.999982	0.02	0.04	0	0	0.05	0	1.37	0.07	0.45	0.37	0.19	0.18
312	gene-LOC109115220	LOC109115220	uncharacterized mitochondrial protein AtMg00810-like	1056	D1	D5	D10		yes|up	yes|up	yes|up	no|up		3.01333	2.56667	2.11333	1.23	0.046667	0.1	0.09	0.363333	68.9932	6.10838	2.1e-06	0.000100297	26.7968	4.74399	8.39e-05	0.00136025	24.7351	4.62849	0.000183395	0.0257125	3.23834	1.69526	0.127284	0.999982	2.38	3.72	2.94	3.38	2.21	2.11	1.92	2.71	1.71	0.42	1.37	1.9
313	gene-LOC104596923	LOC104596923		767	D1	D5			yes|up	yes|up	no|up	no|up	5	3.74333	9.07	9.59333	23.8567	0.373333	3.3	5.3	15.3433	11.3555	3.50531	4.78e-08	3.52e-06	2.75536	1.46224	4.18e-05	0.000748236	1.79053	0.840385	0.0224469	0.606358	1.52173	0.605711	0.0594699	0.971036	3.01	4.82	3.4	11.17	7.11	8.93	8.52	10.93	9.33	16.03	27.82	27.72
314	gene-LOC104585798	LOC104585798	beta-Amyrin Synthase 1-like	2132		D5			no|up	yes|down	no|up	no|down		0.01	0.023333	2.42667	0.556667	0.02	0.386667	1.14667	0.7	1.0076	0.0109187	0.997594	1	0.0360513	-4.7938	0.00142542	0.0140299	2.19125	1.13176	0.621219	0.999929	0.796021	-0.329121	0.780631	0.999982	0	0	0.03	0.07	0	0	6.37	0	0.91	1.39	0.1	0.18
315	gene-LOC104586130	LOC104586130	uncharacterized LOC104586130	2158	D1	D5			yes|down	yes|down	no|down	no|down	6	0.533333	5.31667	20.4533	16.0333	1.62333	12.7967	25.4833	16.7367	0.355458	-1.49225	0.0011121	0.0186429	0.40504	-1.30386	4.51e-12	4.11e-10	0.793754	-0.333236	0.112087	0.999929	0.953527	-0.0686549	0.705945	0.999982	0.59	0.22	0.79	3.85	6.26	5.84	27.84	17.22	16.3	15.28	17.6	15.22
316	gene-LOC104600585	LOC104600585	cytokinin dehydrogenase 7	1989	D1	D5			yes|up	yes|up	no|up	no|up		25.6333	22.3533	13.4967	5.77667	12.45	10.6033	8	3.64	2.24158	1.16452	4.78e-23	2.33e-20	2.07946	1.05621	1.54e-15	2.32e-13	1.72077	0.78305	1.02e-06	0.000422772	1.54566	0.628223	0.00207582	0.169414	19.28	29.56	28.06	19.7	23.11	24.25	14.52	13.28	12.69	5.89	5.76	5.68
317	gene-LOC104588756	LOC104588756	uncharacterized LOC104588756	1138		D5			no|down	yes|down	no|down	no|down	6	0.966667	5.64667	18.1633	18.5567	1.84667	13.2	19.7567	22.1733	0.566274	-0.820427	0.0689968	0.327485	0.419916	-1.25183	1.21e-08	5.4e-07	0.911545	-0.133614	0.587691	0.999929	0.818045	-0.289749	0.340395	0.999982	0.84	0.92	1.14	6.68	5.98	4.28	23.15	14.96	16.38	18.34	19.42	17.91
318	gene-LOC104595731	LOC104595731	polyol transporter 5-like	2077		D5			no|down	yes|down	no|down	no|down		0.21	2.07333	13.9867	13.5933	0.64	5.61333	18.4433	16.0767	0.357029	-1.48589	0.0169608	0.134282	0.358544	-1.47978	3.59e-06	8.71e-05	0.779519	-0.359344	0.763972	0.999929	0.833883	-0.262083	0.726725	0.999982	0.2	0.1	0.33	1.98	2.45	1.79	29.48	3.52	8.96	23.43	8.72	8.63
319	gene-LOC104599055	LOC104599055	pectinesterase-like	1988		D5			no|no test	yes|up	no|no test	no|no test		0	0.48	0	0	0	0	0	0	1	0	1	1	67.0973	6.06818	6.74e-05	0.00112836	1	0	1	1	1	0	1	1	0	0	0	0.04	0.58	0.82	0	0	0	0	0	0
320	gene-LOC104595773	LOC104595773	pathogenesis-related protein 5	1081		D5			no|down	yes|down	no|down	no|down		0.343333	0.053333	0.053333	0.03	0.496667	0.783333	0.26	0.13	0.756451	-0.402681	0.636132	0.888744	0.0685682	-3.86632	0.0029637	0.0253481	0.208825	-2.25964	0.189141	0.999929	0.228477	-2.12988	0.317695	1	0.32	0.35	0.36	0	0.08	0.08	0	0.08	0.08	0.09	0	0
321	gene-LOC104595887	LOC104595887	shikimate O-hydroxycinnamoyltransferase-like	1644		D5			no|up	yes|down	no|down	no|up		2.3	1.40333	2.16333	0.676667	2.39	3.87333	3.25667	0.56	1.03093	0.0439511	0.898036	0.97336	0.354961	-1.49427	6.01e-07	1.81e-05	0.652862	-0.61515	0.123682	0.999929	1.18528	0.245233	0.687977	0.999982	1.68	2.36	2.86	1.45	1.25	1.51	1.62	2.23	2.64	0.87	0.74	0.42
322	gene-LOC104596084	LOC104596084	uncharacterized LOC104596084	786		D5			no|down	yes|down	no|up	no|up		0.13	0.14	2.04	3.5	0.193333	1.07667	1.51333	1.20667	0.505837	-0.983256	0.541314	1	0.125657	-2.99244	0.00420919	0.0330727	1.38034	0.465022	0.657937	0.999929	2.2246	1.15354	0.0475345	0.89786	0.06	0	0.33	0.14	0.12	0.16	3.45	0.64	2.03	6.07	1.86	2.57
323	gene-LOC104607907	LOC104607907	uncharacterized LOC104607907, transcript variant X1	1428	D1	D5	D10	D15	yes|down	yes|down	yes|down	yes|down		2.98333	1.90667	2.18667	1.26	15.6667	7.93333	9.13667	4.25667	0.221887	-2.1721	3.01e-29	1.91e-26	0.281702	-1.82776	1.27e-12	1.31e-10	0.247239	-2.01602	1.17e-12	2.96e-09	0.32169	-1.63626	4.46e-07	0.000284975	3.38	2.96	2.61	2.17	1.75	1.8	2.06	1.85	2.65	1.33	1.55	0.9
324	gene-LOC104596008	LOC104596008	metalloendoproteinase 2-MMP-like	1600		D5			no|down	yes|down	no|down	no|up		0.88	2	4.51	3.56	1.40333	4.91	6.99333	2.82	0.671765	-0.57397	0.169344	0.525012	0.398632	-1.32687	1.25e-06	3.46e-05	0.64635	-0.629613	0.0545702	0.899778	1.24169	0.312308	0.379706	0.999982	0.63	1.13	0.88	2.17	2.37	1.46	6.52	2.85	4.16	4.94	2.34	3.4
325	gene-LOC104590254	LOC104590254	peptidyl-prolyl cis-trans isomerase FKBP62-like, transcript variant X1	2252		D5			no|up	yes|up	no|up	no|down		1420.6	1340.33	967.257	349.767	783.897	545.55	593.287	514.917	1.93433	0.951837	0.0535659	0.281345	2.4213	1.27578	0.00150881	0.0146731	1.63692	0.710981	0.183685	0.999929	0.668491	-0.581019	0.302559	0.999982	1076.96	2059.16	1125.67	1942.86	767.84	1310.28	612	1236.46	1053.31	332.63	372.78	343.89
326	gene-LOC104599062	LOC104599062	universal stress protein PHOS34-like	498		D5			no|down	yes|down	no|down	no|down		1.71333	0.71	0.846667	0.63	2.13667	3.54667	1.58333	1.17667	0.893849	-0.161897	0.818986	0.954301	0.198763	-2.33088	0.0052501	0.0391484	0.527205	-0.923564	0.330774	0.999929	0.52645	-0.925633	0.405036	0.999982	1.67	2.07	1.4	0.55	0.26	1.32	0.76	0.52	1.26	0.32	0.54	1.03
327	gene-LOC104599116	LOC104599116	probable xyloglucan endotransglucosylase/hydrolase protein 23	1224		D5			no|down	yes|down	no|down	no|up		1.48333	0.61	0.46	0.343333	2.75	3.23667	1.22333	0.23	0.573554	-0.801999	0.0384616	0.231844	0.18442	-2.43893	4.81e-08	1.87e-06	0.373102	-1.42236	0.0276163	0.672115	1.09436	0.130093	0.91358	0.999982	0.87	2.44	1.14	0.76	0.36	0.71	0.26	0.76	0.36	0.55	0.35	0.13
328	gene-LOC104599189	LOC104599189	uncharacterized LOC104599189	1391		D5			no|up	yes|up	no|up	no|down	1	6.01333	7.99	7.96333	1.68	3.23667	3.62667	5.31	2.13667	2.02039	1.01464	0.0831954	0.363336	2.18016	1.12443	0.000418464	0.00516275	1.52408	0.607939	0.109632	0.999929	0.769614	-0.377792	0.342019	0.999982	5.78	7.62	4.64	11.66	4.5	7.81	5.89	9.63	8.37	1.99	1.56	1.49
329	gene-LOC104599462	LOC104599462	uncharacterized LOC104599462	943		D5			no|up	yes|up	no|up	no|up		1.12667	2.86333	1.66667	0.583333	0.776667	1.34	1.49667	0.293333	1.50836	0.592977	0.138673	0.475692	2.1624	1.11264	0.000937693	0.0100277	1.15976	0.213831	0.552597	0.999929	2.01361	1.00978	0.0903954	0.999982	0.67	1.59	1.12	1.97	3.85	2.77	1.37	1.53	2.1	0.33	0.8	0.62
330	gene-LOC104599473	LOC104599473	dnaJ homolog subfamily B member 1	1532		D5			no|up	yes|up	no|up	no|up	4	42.5067	39.3867	32.1133	16.76	25.9233	16.6133	17.15	16.1967	1.7647	0.819423	0.0469423	0.260206	2.34188	1.22766	0.000128588	0.001949	1.88206	0.912316	0.002623	0.179471	1.01676	0.0239742	0.896965	0.999982	34.74	56.96	35.82	52.62	29.43	36.11	20.23	40.46	35.65	15.01	18.13	17.14
331	gene-LOC104599677	LOC104599677	sulfiredoxin, chloroplastic/mitochondrial, transcript variant X1	1083		D5			no|down	yes|down	no|down	no|down	6	3.96333	7.54667	17.1967	57.72	8.04667	15.37	20.1267	61.3667	0.542094	-0.883386	0.00209442	0.029715	0.470469	-1.08783	1.78e-06	4.72e-05	0.846854	-0.239815	0.25123	0.999929	0.921165	-0.118468	0.460718	0.999982	3.42	3.2	5.27	8.37	8.94	5.33	20.59	14.45	16.55	59.96	55.53	57.67
332	gene-LOC104599737	LOC104599737		1359		D5			no|down	yes|down	no|down	no|down		0.273333	0.416667	0.683333	0.44	0.463333	1.45333	1.43	0.503333	0.650042	-0.621396	0.422371	0.774607	0.282209	-1.82516	0.00177744	0.0168258	0.485088	-1.04368	0.0732531	0.999929	0.861777	-0.214613	0.793216	0.999982	0.29	0.21	0.32	0.4	0.6	0.25	0.87	0.66	0.52	0.48	0.31	0.53
333	gene-LOC104599873	LOC104599873	vacuolar iron transporter homolog 4-like	909		D5			no|down	yes|down	no|up	no|down		0.776667	0.95	2.33	0.596667	1.28667	3.31667	2.04	0.88	0.651593	-0.617956	0.35072	0.724126	0.281137	-1.83066	0.000874605	0.00948125	1.1114	0.152376	0.78903	0.999929	0.658955	-0.601747	0.471484	0.999982	0.64	1.24	0.45	0.33	1.6	0.92	2.63	2.8	1.56	0.35	1.14	0.3
334	gene-LOC104599924	LOC104599924	abscisic stress-ripening protein 2-like	755		D5			no|down	yes|down	no|down	no|up	6	204.103	1081.11	2047.79	5140.24	239.7	3062.29	2371.91	4589.34	0.920917	-0.118856	0.345644	0.719071	0.348877	-1.51921	1.05e-08	4.77e-07	0.849121	-0.235958	0.165633	0.999929	1.09007	0.124422	0.7984	0.999982	161.79	197.1	253.42	1252.67	990.66	1000.01	2175.52	1913.57	2054.28	5541.82	5255.75	4623.15
335	gene-LOC104599947	LOC104599947	uncharacterized LOC104599947	2546		D5			no|up	yes|up	no|up	no|down	4	79.8433	73.2733	58.9667	6.36	54.89	23.4267	22.54	6.54667	1.48462	0.570093	0.254798	0.636994	2.95564	1.56347	0.000113819	0.00175757	2.80106	1.48597	0.0227439	0.608625	0.978961	-0.0306772	0.910471	0.999982	56.98	114.8	67.75	110.02	41.91	67.89	34.68	80.97	61.25	6.24	6.04	6.8
336	gene-LOC104600195	LOC104600195	heat shock protein 83	2742		D5			no|up	yes|up	no|up	no|up		1131.8	1160.2	1025.9	203.91	612.737	126.21	302.123	177.777	1.95961	0.970568	0.3655	0.735697	9.06991	3.18109	3.81e-08	1.51e-06	3.45709	1.78956	0.0630494	0.961861	1.13113	0.177765	0.579845	0.999982	807.62	1795.2	792.57	1840.16	560.96	1079.48	513.02	1408.37	1156.31	178.93	227.84	204.96
337	gene-LOC104600214	LOC104600214	1-aminocyclopropane-1-carboxylate synthase-like	1841		D5			no|no test	yes|down	no|down	no|up		0	0	0.233333	0.24	0	0.25	0.313333	0.093333	1	0	1	1	0.0315734	-4.98514	0.00345113	0.0284901	0.765463	-0.385595	0.763799	0.999929	2.47766	1.30898	0.216091	0.999982	0	0	0	0	0	0	0.45	0.13	0.12	0.38	0.22	0.12
338	gene-LOC104600449	LOC104600449	pectinesterase-like	2044		D5			no|down	yes|down	no|up	no|down		0.13	2.47	19.5867	21.1367	0.32	19.7667	18.57	22.43	0.422467	-1.24309	0.147471	0.490968	0.122451	-3.02972	1.45e-10	9.6e-09	1.03635	0.0515071	0.927723	0.999929	0.930995	-0.103155	0.881939	0.999982	0.03	0.13	0.23	3.62	2.27	1.52	34.94	12.5	11.32	29.76	17.07	16.58
339	gene-LOC104600505	LOC104600505	protein TIFY 10B	1397		D5			no|down	yes|down	no|up	no|down		1.71667	3.94	7.61	27.7133	3.06	11.8267	4.24	38.12	0.601273	-0.733908	0.0635324	0.312455	0.341775	-1.54888	0.00316458	0.0267125	1.83949	0.879305	0.034259	0.739421	0.706996	-0.500225	0.0006796	0.0794091	1.15	2.17	1.83	5.35	2.71	3.76	4.83	8.96	9.04	30.13	27.4	25.61
340	gene-LOC104600567	LOC104600567	uncharacterized LOC104600567, transcript variant X1	1250		D5			no|down	yes|down	no|up	no|down		0.8	1.36	2.93	8.90667	0.91	3.1	2.43	9.02667	0.981503	-0.0269349	0.960034	0.990087	0.427282	-1.22674	0.00226444	0.0204283	1.18739	0.247794	0.495877	0.999929	0.960005	-0.0588857	0.871109	0.999982	0.69	0.64	1.07	1.94	1.05	1.09	3.36	2.52	2.91	10.29	7.36	9.07
341	gene-LOC104600625	LOC104600625	17.1 kDa class II heat shock protein-like	899		D5	D10		no|up	yes|up	yes|up	no|down	4	74.05	102.38	56.76	5.85667	35.4833	19.29	22.32	8.49	2.2539	1.17243	0.0262968	0.181503	5.32578	2.41299	1.42e-06	3.89e-05	2.54473	1.34751	0.0002855	0.0358491	0.675292	-0.566418	0.154162	0.999982	60.2	110.54	51.41	163.48	55.79	87.87	30.76	72.92	66.6	6.37	5.57	5.63
342	gene-LOC104600655	LOC104600655	10 kDa chaperonin-like	645		D5			no|up	yes|up	no|up	no|down		459.843	505	465.41	80.7333	335.227	191.993	220.42	103.15	1.49295	0.578165	0.312527	0.693196	2.64878	1.40533	0.00101686	0.0106984	2.12265	1.08586	0.157823	0.999929	0.762505	-0.391181	0.291056	0.999982	387.04	616.55	375.94	749.97	286.51	478.52	233.27	612.82	550.14	73.38	96.33	72.49
343	gene-LOC104600677	LOC104600677	cytochrome P450 711A1	1904		D5			no|down	yes|down	no|down	no|down		0.74	0.783333	2.08	2.62667	1.68333	2.22333	2.56	2.73	0.505308	-0.984765	0.0146333	0.121554	0.348734	-1.5198	3.18e-05	0.000586123	0.800803	-0.320481	0.318563	0.999929	0.965139	-0.0511919	0.87544	0.999982	1.14	0.57	0.51	0.65	1.12	0.58	2.7	1.76	1.78	1.94	3.15	2.79
344	gene-LOC104600682	LOC104600682	heat shock factor protein HSF30, transcript variant X1	1701		D5	D10		no|up	yes|up	yes|up	no|up	4	71.88	69.63	48.1233	6.58333	52.2267	20.6267	19.01	4.77333	1.46543	0.551325	0.415611	0.769652	3.4074	1.76867	0.00173997	0.0165444	2.54589	1.34817	2.31e-05	0.00553854	1.35016	0.433127	0.0609099	0.980905	53.98	110.42	51.24	106.25	39.09	63.55	26.03	66.4	51.94	6.14	6.98	6.63
345	gene-LOC104600846	LOC104600846	1-aminocyclopropane-1-carboxylate oxidase homolog	1678		D5			no|down	yes|down	no|down	no|up		0.636667	0.23	3.11	0.75	0.783333	0.873333	4.22	0.696667	0.874138	-0.194067	0.701526	0.914224	0.26287	-1.92758	0.00463058	0.0357264	0.761559	-0.392972	0.798468	0.999929	1.05364	0.0753764	0.919884	0.999982	0.5	0.55	0.86	0.16	0.14	0.39	6.61	0.53	2.19	1.47	0.59	0.19
346	gene-LOC104600912	LOC104600912	putative RNA-binding protein 15	798		D5			no|up	yes|up	no|up	no|down		1.15667	2.43667	2.01333	0.383333	0.773333	0.706667	1.53	0.663333	1.789	0.839157	0.0763111	0.346194	3.47244	1.79595	0.00026733	0.00356819	1.27075	0.345681	0.391393	0.999929	0.700931	-0.512655	0.441342	0.999982	1.05	1.42	1	3.78	1.21	2.32	1.62	1.92	2.5	0.5	0.24	0.41
347	gene-LOC104600992	LOC104600992	probable folate-biopterin transporter 9, chloroplastic, transcript variant X1	2429		D5			no|up	yes|up	no|up	no|up	1	14.5833	16.19	14.27	3.27667	7.98333	4.63667	8.45333	2.43333	1.98203	0.986982	0.00971423	0.0910998	3.39658	1.76408	6.27e-06	0.000143228	1.67775	0.746525	0.0342317	0.739421	1.37872	0.463325	0.186865	0.999982	11.7	20.74	11.31	23.32	9.69	15.56	9.94	17.42	15.45	3.52	3.44	2.87
348	gene-LOC104601005	LOC104601005	proline-rich extensin-like protein EPR1	489		D5			no|up	yes|down	no|up	no|up		4.54667	6.48333	32.49	22.48	1.70667	122.493	28.6167	16.8433	2.98765	1.57901	0.00889389	0.0857287	0.051498	-4.27934	7.77e-07	2.29e-05	1.14758	0.198591	0.835045	0.999929	1.27142	0.346443	0.229789	0.999982	4.76	5.73	3.15	4.83	6.41	8.21	56.2	21.11	20.16	28.86	18.21	20.37
349	gene-LOC104601069	LOC104601069	hsp70-binding protein 1	2075		D5			no|up	yes|up	no|up	no|down	1	24.11	30.84	19.7567	7.00667	13.4433	9.33	10.0133	7.94667	1.86758	0.901167	0.0736082	0.339223	3.27684	1.71231	3.61e-05	0.00065855	1.98482	0.989007	0.00115514	0.0985229	0.843282	-0.245913	0.252234	0.999982	17.92	37.1	17.31	46.5	18.39	27.63	12.28	23.88	23.11	7.28	7.13	6.61
350	gene-LOC104601089	LOC104601089	L-type lectin-domain containing receptor kinase IV.1-like	2240		D5			no|down	yes|down	no|down	no|up		0.27	0.446667	0.68	0.456667	0.536667	1.13333	1.01333	0.323333	0.550684	-0.860702	0.142339	0.482396	0.38898	-1.36223	0.0058231	0.0425738	0.683278	-0.549455	0.22504	0.999929	1.38816	0.473179	0.422544	0.999982	0.3	0.18	0.33	0.49	0.2	0.65	0.8	0.43	0.81	0.53	0.38	0.46
351	gene-LOC104601155	LOC104601155	17.3 kDa class I heat shock protein	1039		D5			no|up	yes|up	no|up	no|up		2834.78	2120.09	1920.75	859.63	1086.24	389.383	759.2	724.543	2.79646	1.4836	0.1101	0.421655	5.41442	2.43681	4.9e-08	1.9e-06	2.54191	1.34591	0.0587917	0.933571	1.16552	0.220973	0.300545	0.999982	2160.46	4337.86	2006.03	3177.94	1161.94	2020.39	1090.15	2474.25	2197.85	822.65	908.79	847.45
352	gene-LOC104601200	LOC104601200	serine/arginine-rich splicing factor SR45a-like, transcript variant X1	1348		D5			no|up	yes|up	no|up	no|up		178.393	227.433	267.21	168.5	116.903	103.917	168.52	151.727	1.61724	0.693536	0.146631	0.489358	2.14006	1.09765	0.000916179	0.00982225	1.56497	0.646132	0.0058142	0.295929	1.10083	0.138592	0.525976	0.999982	141.8	240.55	152.83	310.25	163.18	208.87	210.77	311.26	279.6	163.5	174.27	167.73
353	gene-LOC104601432	LOC104601432	dnaJ protein homolog	1769		D5			no|up	yes|up	no|up	no|up		345.607	399.603	394.783	238.29	258.88	139.48	185.177	209.433	1.43148	0.517509	0.320265	0.700283	2.83144	1.50154	1.02e-05	0.000218458	2.14976	1.10418	0.0402537	0.80272	1.11821	0.161185	0.321334	0.999982	272.36	476.85	287.61	550.56	282.32	365.93	241.03	515.56	427.76	230.86	247.66	236.35
354	gene-LOC104601461	LOC104601461	immune-associated nucleotide-binding protein 8-like, transcript variant X1	1782		D5			no|down	yes|down	no|down	no|up	5	0.09	2.37333	9.19667	15.3367	0.406667	6.34333	9.34667	14.1033	0.229103	-2.12593	0.0384558	0.231844	0.367209	-1.44533	1.48e-09	8.15e-08	0.985417	-0.0211931	0.930508	0.999929	1.06868	0.0958329	0.647162	0.999982	0	0	0.27	2.43	2.59	2.1	12.03	7.71	7.85	17.13	14.01	14.87
355	gene-LOC104601520	LOC104601520	CTL-like protein DDB_G0274487, transcript variant X1	2125		D5			no|up	yes|down	no|up	no|down	5	1.36	0.853333	3.29667	15.0633	1.28333	1.78	2.3	15.0033	1.09903	0.136235	0.685268	0.907886	0.465842	-1.10209	0.00187873	0.0176361	1.47793	0.563574	0.095635	0.999929	0.972967	-0.0395368	0.812558	0.999982	0.97	1.57	1.54	0.97	0.84	0.75	4.59	2.52	2.78	15.07	14.92	15.2
356	gene-LOC104601590	LOC104601590	uncharacterized LOC104601590, transcript variant X2	1625		D5			no|down	yes|down	no|down	no|down	6	1.76333	5.25333	24.6067	174.333	2.06333	16.2133	27.0267	216.953	0.901213	-0.15006	0.752461	0.932015	0.320693	-1.64074	1.12e-10	7.59e-09	0.885424	-0.17556	0.402232	0.999929	0.787357	-0.34491	0.000581735	0.0712158	1.35	1.88	2.06	6.46	4.3	5	25.81	24.58	23.43	184.95	171.23	166.82
357	gene-LOC104601638	LOC104601638	gamma-glutamylcyclotransferase 2-1-like, transcript variant X3	1339		D5			no|up	yes|up	no|up	no|down	1	39.01	33.9167	24.6233	30.17	22.1033	14.48	19.0667	41.9067	1.91379	0.936435	2.29e-14	4.69e-12	2.29648	1.19942	3.38e-18	7.15e-16	1.2899	0.367257	0.00829911	0.368988	0.705364	-0.50356	0.0702451	0.999982	34.11	45.97	36.95	37.77	31.43	32.55	23.04	25.47	25.36	30.32	34.75	25.44
358	gene-LOC104601691	LOC104601691	uncharacterized LOC104601691	1380		D5	D10		no|up	yes|up	yes|up	no|up	4	150.883	121.453	82.6933	24.3533	49.8533	12.6633	18.3667	21.06	3.25567	1.70295	0.0382775	0.231066	9.59591	3.26242	1.51e-08	6.6e-07	4.31254	2.10854	0.000145927	0.0213774	1.13766	0.186071	0.215895	0.999982	110.56	239.39	102.7	191.66	68.56	104.14	38.15	115.51	94.42	24.02	25.59	23.45
359	gene-LOC104601844	LOC104601844	anaphase-promoting complex subunit 10, transcript variant X1	1275		D5			no|up	yes|up	no|up	no|down		70.94	58.7667	37.3033	13.2433	50.7933	28.5467	27.2667	13.56	1.50785	0.592491	2.17e-05	0.000750676	2.00462	1.00333	3.84e-12	3.62e-10	1.35118	0.434219	0.0861646	0.999929	0.980123	-0.0289656	0.945808	0.999982	60.05	84.75	68.02	67.92	47.75	60.63	27.67	44.86	39.38	14.78	12.84	12.11
360	gene-LOC104601864	LOC104601864	3-ketoacyl-CoA synthase 6-like	1715		D5			no|down	yes|down	no|down	no|down	3	11.51	16.8433	14.8267	6.38333	21.2833	38.0367	20.0867	6.76	0.581923	-0.7811	7.07e-08	4.9e-06	0.432908	-1.20787	2.07e-21	6.51e-19	0.73712	-0.440028	0.0265682	0.660873	0.927862	-0.108018	0.738244	0.999982	9.03	11.93	13.57	17.5	15.87	17.16	18.78	11.63	14.07	8.06	5.71	5.38
361	gene-LOC104601910	LOC104601910	uncharacterized LOC104601910	888		D5			no|up	yes|up	no|up	no|up		0.973333	3.54333	5.38667	0.236667	0.386667	0.536667	1.81667	0.24	2.65161	1.40687	0.102844	0.407272	6.49902	2.70022	4.33e-05	0.00077001	2.99467	1.5824	0.277109	0.999929	1.02759	0.0392674	0.977667	0.999982	0.76	1.78	0.38	5.6	1.05	3.98	0.56	10.05	5.55	0	0.32	0.39
362	gene-LOC104601977	LOC104601977	ribulose bisphosphate carboxylase small chain, chloroplastic-like	795		D5			no|up	yes|down	no|up	no|down		30.1533	187.67	370.537	180.297	28.51	929.433	319.69	205.203	1.158	0.211633	0.600388	0.871835	0.202375	-2.3049	4.26e-05	0.000758833	1.12023	0.163795	0.832791	0.999929	0.864012	-0.210876	0.825627	0.999982	24.05	32.48	33.93	284.52	99.99	178.5	205.39	495.79	410.43	285.09	118.95	136.85
363	gene-LOC104602004	LOC104602004	cationic peroxidase 1-like	1082		D5			no|no test	yes|down	no|down	no|up		0	0.053333	1.13333	0.49	0	0.94	1.88	0.05	1	0	1	1	0.0568227	-4.13739	0.00174422	0.0165774	0.624647	-0.678887	0.799561	0.999929	9.3701	3.22806	0.163898	0.999982	0	0	0	0	0.08	0.08	2.94	0	0.46	1.47	0	0
364	gene-LOC104602138	LOC104602138	glycine-rich protein 5-like	294		D5			no|down	yes|down	no|down	no|no test	2	721.75	78.8033	0.633333	0	1268.06	176.01	13.7767	0	0.64992	-0.621665	2e-08	1.6e-06	0.467574	-1.09673	4.41e-08	1.73e-06	0.0458643	-4.44648	0.000439803	0.0510797	1	0	1	1	613.01	785.03	767.21	62.72	92.6	81.09	0	0	1.9	0	0	0
365	gene-LOC104602197	LOC104602197	probable LRR receptor-like serine/threonine-protein kinase At5g48740, transcript variant X2	3325		D5			no|down	yes|down	no|down	no|down		4.75333	1.66	1.35333	1.39	7.33667	4.02	1.80667	1.75	0.697162	-0.520435	0.000231165	0.00550095	0.400551	-1.31994	1.01e-10	6.96e-09	0.762225	-0.391712	0.166581	0.999929	0.783327	-0.352314	0.437258	0.999982	4.27	5.1	4.89	1.66	1.57	1.75	1.43	1.42	1.21	1.53	1.25	1.39
366	gene-LOC104602308	LOC104602308	putative lipid-binding protein At4g00165	819		D5			no|down	yes|down	no|down	no|down		0.16	1.17333	32.37	573.05	0.253333	5.21667	39.5467	590.31	0.732385	-0.449326	0.75315	1	0.219139	-2.19008	9.27e-05	0.00147957	0.805273	-0.312449	0.428424	0.999929	0.94712	-0.0783805	0.719121	0.999982	0.28	0.1	0.1	1.54	1.39	0.59	30.84	33.2	33.07	634.77	556.21	528.17
367	gene-LOC104602326	LOC104602326	small heat shock protein, chloroplastic-like, transcript variant X1	1013		D5			no|up	yes|up	no|up	no|down		560.047	576.367	495.187	37.31	231.287	36.6	114.627	51.12	2.59941	1.37818	0.21685	0.590977	15.8364	3.98517	3.07e-11	2.37e-09	4.38619	2.13297	0.044824	0.834171	0.714173	-0.485654	0.505728	0.999982	431.58	854.07	394.49	921.79	288.83	518.48	217.18	687.98	580.4	36.26	40.68	34.99
368	gene-LOC104602474	LOC104602474	cationic peroxidase 1-like	1258		D5			no|up	yes|up	no|up	no|up		12.4467	8.94333	8.15333	0.736667	13.04	1.81333	5.42	0.17	1.03163	0.0449192	0.935554	0.983854	4.85936	2.28077	1.95e-15	2.83e-13	1.49191	0.57716	0.044106	0.831214	4.23311	2.08172	0.0220917	0.659373	9.44	16.88	11.02	8.13	11.22	7.48	7.36	8.53	8.57	0.68	0.82	0.71
369	gene-LOC104602481	LOC104602481	alanine--glyoxylate aminotransferase 2 homolog 3, mitochondrial	1736		D5			no|down	yes|up	no|down	no|down		0.106667	0.293333	0.163333	0.8	0.263333	0	0.273333	0.816667	0.41535	-1.2676	0.200072	0.570366	35.097	5.13328	0.00137264	0.0136218	0.598882	-0.739657	0.498957	0.999929	0.964002	-0.0528914	0.926118	0.999982	0.04	0.16	0.12	0.2	0.45	0.23	0.09	0.31	0.09	0.81	1.15	0.44
370	gene-LOC104602734	LOC104602734	probable folate-biopterin transporter 8, chloroplastic, transcript variant X1	2779		D5			no|up	yes|up	no|up	no|up		5.23	2.68333	2.42667	1.39	2.92667	1.07	1.69333	0.896667	1.9129	0.935763	9.56e-05	0.00267751	2.46	1.29866	0.000185081	0.0026176	1.45485	0.540875	0.236914	0.999929	1.52633	0.61007	0.0874299	0.999982	4.04	7.71	3.94	4.04	1.8	2.21	1.64	2.93	2.71	1.52	1.4	1.25
371	gene-LOC104602806	LOC104602806	protein NRT1/ PTR FAMILY 5.2-like	2222		D5			no|no test	yes|down	no|up	no|up		0	0.01	3.46333	0.42	0	0.353333	2.25333	0.33	1	0	1	1	0.0347961	-4.84493	0.00101694	0.0106984	1.59111	0.670031	0.726764	0.999929	1.24541	0.316617	0.887436	0.999982	0	0	0	0	0.03	0	8.52	0.07	1.8	1.19	0.07	0
372	gene-LOC104602857	LOC104602857	serine carboxypeptidase-like 45	1461		D5			no|up	yes|down	no|up	no|up		1.12667	0.83	0.843333	0.02	0.853333	2.04333	0.703333	0	1.41766	0.503516	0.279312	0.662034	0.39967	-1.32312	0.00218919	0.0198692	1.17945	0.238112	0.696728	0.999929	2.07054	1.05001	0.796928	1	0.84	1.12	1.42	0.93	0.72	0.84	1.07	0.93	0.53	0.06	0	0
373	gene-LOC104602894	LOC104602894	uncharacterized LOC104602894	513		D5			no|up	yes|down	no|up	no|down		0.686667	1.26667	6.58	45.76	0.51	6.07	4.94667	54.02	1.48763	0.573014	0.663757	1	0.207486	-2.26892	0.000276387	0.00365707	1.27699	0.352753	0.455018	0.999929	0.807511	-0.308446	0.132877	0.999982	0.22	0.44	1.4	1.17	1.04	1.59	8.04	6.69	5.01	44.31	48.27	44.7
374	gene-LOC104602925	LOC104602925	myb-related protein MYBAS2-like	1389		D5			no|down	yes|down	no|down	no|down		0.446667	0.27	0.666667	0.863333	0.866667	1.19333	1.17667	1.37667	0.568152	-0.81565	0.170526	0.526633	0.220845	-2.17889	0.00153175	0.0148556	0.560078	-0.8363	0.166067	0.999929	0.615063	-0.701195	0.158632	0.999982	0.51	0.41	0.42	0.39	0.06	0.36	1.02	0.58	0.4	1.07	0.66	0.86
375	gene-LOC104602942	LOC104602942	synaptotagmin-5, transcript variant X2	2702		D5			no|down	yes|down	no|down	no|up		3.66	3.77	7.37333	2.65667	7.38	7.50667	7.76667	2.17667	0.533085	-0.907563	1.79e-08	1.45e-06	0.492068	-1.02307	2.53e-10	1.62e-08	0.944579	-0.082256	0.760492	0.999929	1.19947	0.262394	0.589554	0.999982	2.74	3.67	4.57	3.73	4.11	3.47	9.9	5.78	6.44	3.13	2.87	1.97
376	gene-LOC104603194	LOC104603194	uncharacterized LOC104603194	788		D5			no|up	yes|up	no|up	no|up	4	61.7567	51.4967	32.1467	1.51	32.7167	17.42	15.9967	1.06667	1.96773	0.976532	0.00959859	0.0904202	2.78289	1.47659	0.000943248	0.0100651	2.06208	1.0441	0.00122975	0.103703	1.1379	0.18637	0.777511	0.999982	46.81	85.33	53.13	80.47	32.48	41.54	20.66	38.24	37.54	1.14	1.38	2.01
377	gene-LOC104603319	LOC104603319	uncharacterized LOC104603319	3160		D5			no|down	yes|down	no|down	no|up		2.79333	3.91667	6.48333	3.47333	5.49	10.8433	8.25667	2.66667	0.559822	-0.836959	4.47e-07	2.59e-05	0.357516	-1.48392	6.95e-25	3.23e-22	0.790045	-0.339994	0.110323	0.999929	1.32407	0.404984	0.0719262	0.999982	2.29	2.61	3.48	3.97	3.54	4.24	8.5	5.07	5.88	3.81	2.97	3.64
378	gene-LOC104603340	LOC104603340	temperature-induced lipocalin-1-like	1114		D5			no|up	yes|up	no|down	no|up		3.79667	3.06667	0.823333	0.16	3.91333	1.34333	1.36333	0.146667	1.04688	0.0660938	0.818934	0.954301	2.24574	1.16719	0.00339552	0.0281502	0.60948	-0.714349	0.235009	0.999929	1.05478	0.0769355	0.958325	0.999982	3.07	5.09	3.23	2.92	3.38	2.9	0.89	0.69	0.89	0.09	0.16	0.23
379	gene-LOC104603519	LOC104603519	G-type lectin S-receptor-like serine/threonine-protein kinase RLK1	2978		D5			no|down	yes|down	no|down	no|up		2.24333	7.11	9.12333	2.89333	3.09667	15.04	12.1967	1.95333	0.779525	-0.359334	0.181004	0.541566	0.46	-1.1203	1.35e-14	1.77e-12	0.748279	-0.418353	0.068363	0.989423	1.4641	0.550016	0.257073	0.999982	1.76	1.43	3.54	7.37	8.09	5.87	12.38	7.72	7.27	4.83	1.99	1.86
380	gene-LOC104603557	LOC104603557	probable plastid-lipid-associated protein 12, chloroplastic, transcript variant X1	1560		D5			no|up	yes|down	no|down	no|down	6	7.69333	12.1733	21.21	44.97	7.89667	26.9667	26.1333	56.6933	1.00547	0.00786318	0.963425	0.990346	0.451732	-1.14646	9.17e-11	6.44e-09	0.810127	-0.30378	0.129111	0.999929	0.782621	-0.353614	0.128263	0.999982	6.43	7.33	9.32	13.59	13.15	9.78	21.58	21.15	20.9	46.43	45.46	43.02
381	gene-LOC104603634	LOC104603634	GDSL esterase/lipase EXL3-like	1437		D5			no|down	yes|down	no|down	no|down	6	33.6667	195.713	378.23	663.963	55.3033	459.633	471.38	708.213	0.656866	-0.606329	8.2e-06	0.000324686	0.41451	-1.27052	5.05e-23	1.86e-20	0.790907	-0.33842	0.0198703	0.573352	0.917985	-0.123458	0.348195	0.999982	28.33	31.32	41.35	218.63	189.84	178.67	411.4	361.08	362.21	687.71	652.38	651.8
382	gene-LOC104603640	LOC104603640	glycerate dehydrogenase	1626		D5			no|down	yes|down	no|down	no|up	3	20.9867	43.66	67.9133	39.8	24.0767	86.3067	70.75	34.7233	0.937909	-0.0924795	0.4273	0.777915	0.495245	-1.01379	9.3e-19	2.21e-16	0.953087	-0.06932	0.606181	0.999929	1.13101	0.177615	0.775053	0.999982	16.82	22.02	24.12	48.09	41.57	41.32	78.21	64.54	60.99	54.36	30.69	34.35
383	gene-LOC104603642	LOC104603642	CO(2)-response secreted protease-like	2807		D5			no|down	yes|down	no|down	no|down	6	4.67667	8.15333	26.5167	70.8533	7.77333	29.7267	33.4767	88.5733	0.643755	-0.635415	0.000698459	0.0129953	0.267145	-1.90431	6.64e-28	3.94e-25	0.783612	-0.351788	0.0554395	0.908866	0.787993	-0.343745	0.0515583	0.919145	3.57	5.26	5.2	8.21	8.1	8.15	31.4	23.61	24.54	68.02	75	69.54
384	gene-LOC104603676	LOC104603676	thioredoxin-like protein CDSP32, chloroplastic	1285		D5			no|down	yes|down	no|down	no|up	3	22.61	43.2833	76.0767	70.7033	31.45	128.54	129.103	53.5167	0.769131	-0.378699	0.0279777	0.188751	0.329988	-1.59951	1.69e-39	2.58e-36	0.582415	-0.779882	0.0053301	0.283936	1.29894	0.377334	0.767781	0.999982	17.22	25.01	25.6	48.32	47.27	34.26	107.46	53.95	66.82	122.69	52.21	37.21
385	gene-LOC104603842	LOC104603842	uncharacterized LOC104603842	1076		D5			no|up	yes|up	no|down	no|down		1.07	5.53333	5.42333	1.90667	0.423333	1.66333	5.49333	2.46667	2.69138	1.42835	0.0296004	0.195315	3.26102	1.70532	8.39e-07	2.45e-05	0.984913	-0.0219316	0.941396	0.999929	0.757934	-0.399856	0.294249	0.999982	0.71	1.21	1.29	4.03	6.67	5.9	4.68	5.44	6.15	1.75	2.07	1.9
386	gene-LOC104603880	LOC104603880	feruloyl CoA ortho-hydroxylase 2-like	1104		D5			no|up	yes|down	no|up	no|up		0.023333	0	1.99333	0.526667	0	0.7	0.753333	0.226667	1.96251	0.972702	0.811587	1	0.0169811	-5.87993	7.93e-05	0.00129536	2.76943	1.46959	0.421903	0.999929	2.42515	1.27807	0.193439	0.999982	0	0	0.07	0	0	0	4.5	0.13	1.35	1.07	0.26	0.25
387	gene-LOC104603960	LOC104603960	jasmonic acid-amido synthetase JAR1-like, transcript variant X3	2192		D5			no|down	yes|down	no|down	no|down		5.17333	9.02667	11.8133	5.49667	6.47	17.9467	14.0433	6.63667	0.848661	-0.236739	0.236128	0.613617	0.485745	-1.04173	3.49e-09	1.79e-07	0.821565	-0.283553	0.130364	0.999929	0.806218	-0.310758	0.103349	0.999982	3.89	6.54	5.09	10.39	9.3	7.39	13.83	10.62	10.99	6.36	5.23	4.9
388	gene-LOC104604093	LOC104604093	dihydroflavonol 4-reductase-like	1272		D5			no|down	yes|down	no|down	no|down	6	27.8433	69.2967	109.127	181.557	49.0933	141.933	153.573	272.347	0.613733	-0.704318	2.6e-10	2.99e-08	0.478976	-1.06197	1.62e-22	5.68e-20	0.707887	-0.498409	1.7e-05	0.00427017	0.654301	-0.611975	0.000698469	0.0804221	23.47	27.28	32.78	75.82	66.61	65.46	124.16	101.63	101.59	196.52	166.92	181.23
389	gene-LOC104604098	LOC104604098	putative clathrin assembly protein At4g40080	1390		D5			no|down	yes|down	no|up	no|up		1.53	1.66333	3.09	1.33667	2.48	3.46667	2.87	1.02	0.663202	-0.59248	0.0967825	0.394996	0.470903	-1.0865	0.00384773	0.0309266	1.0931	0.128423	0.790574	0.999929	1.28925	0.366527	0.445587	0.999982	1.17	1.44	1.98	2.29	1.75	0.95	4.36	1.74	3.17	1.73	0.96	1.32
390	gene-LOC104604136	LOC104604136	plant cysteine oxidase 2-like	1398		D5			no|up	yes|up	no|up	no|up		6.61333	5.14333	2.69667	0.246667	4.54333	2.04	2.03	0.056667	1.57008	0.650836	0.00279985	0.0364751	2.48392	1.31262	4.78e-06	0.000111737	1.35181	0.434893	0.456675	0.999929	4.31548	2.10952	0.152371	0.999982	5.48	7.11	7.25	5.39	5.43	4.61	4.16	2.05	1.88	0.4	0.06	0.28
391	gene-LOC104604189	LOC104604189	indole-3-acetaldehyde oxidase	4065		D5			no|down	yes|down	no|down	no|down		0.803333	1.62	2.7	4.68333	0.966667	4.47	3.14667	6.32	0.888505	-0.170549	0.566828	0.853493	0.352593	-1.50392	2.23e-12	2.18e-10	0.849258	-0.235725	0.43204	0.999929	0.73234	-0.449415	0.134746	0.999982	0.7	0.64	1.07	1.8	1.37	1.69	2.91	2.78	2.41	5.74	4.3	4.01
392	gene-LOC104604251	LOC104604251	ubiquitin-conjugating enzyme E2 28-like	1112		D5			no|up	yes|down	no|down	no|up	5	0.41	2.76	7.44333	22.0567	0.43	6.28667	10.2467	20.58	1.07615	0.105878	0.897451	0.973103	0.429477	-1.21935	3.05e-05	0.000565555	0.719401	-0.475131	0.115058	0.999929	1.04742	0.066842	0.827376	0.999982	0.55	0.34	0.34	2.84	3	2.44	10.91	5.75	5.67	31.01	19.6	15.56
393	gene-LOC104604360	LOC104604360	lysine histidine transporter-like 8	1785		D5			no|up	yes|down	no|up	no|up		0.076667	0.076667	2.99667	0.88	0.013333	0.506667	1.2	0.29	5.4292	2.44074	0.304629	1	0.145423	-2.78167	0.00653226	0.04647	2.58339	1.36927	0.511699	0.999929	2.98473	1.5776	0.211908	0.999982	0	0	0.23	0.1	0.04	0.09	7.68	0.13	1.18	2.46	0.09	0.09
394	gene-LOC104604662	LOC104604662	7-deoxyloganetin glucosyltransferase-like	1683		D5			no|down	yes|down	no|down	no|down		1.87	5.56	20.7367	706.53	2.9	14.37	39.65	772.57	0.693657	-0.527706	0.0706354	0.330886	0.378473	-1.40174	2.99e-18	6.52e-16	0.52666	-0.925057	0.000334225	0.0412867	0.899667	-0.152537	0.296388	0.999982	1.53	2.5	1.58	5.61	5.22	5.85	28.09	16	18.12	762.62	654.35	702.62
395	gene-LOC104604957	LOC104604957	alpha-terpineol synthase, chloroplastic-like	2053		D5			no|down	yes|down	no|up	no|up	3	0.18	32.2233	179.647	191.91	0.303333	176.707	154.113	169.543	0.635328	-0.654426	0.40184	0.761187	0.180642	-2.4688	0.00126531	0.0127945	1.148	0.199122	0.471714	0.999929	1.12088	0.164632	0.795222	0.999982	0.18	0.13	0.23	59.95	11.99	24.73	214.99	171.53	152.42	271.1	134.55	170.08
396	gene-LOC104605021	LOC104605021	pentatricopeptide repeat-containing protein At3g48810, transcript variant X1	2536		D5			no|down	yes|down	no|up	no|down		0.16	0.186667	0.676667	0.263333	1.45	1.08333	0.6	0.446667	0.115612	-3.11264	0.0121864	0.107723	0.178424	-2.48662	7.08e-05	0.00117879	1.14422	0.194358	0.915846	0.999929	0.569259	-0.812843	0.444222	0.999982	0.07	0.41	0	0	0.23	0.33	0.61	1.42	0	0.62	0	0.17
397	gene-LOC104605453	LOC104605453	subtilisin-like protease SBT1.4	2127		D5			no|down	yes|down	no|down	no|down	5	0.01	0.36	1.37667	11.6667	0.083333	0.91	2.16333	11.81	0.120467	-3.05329	0.0964291	1	0.379348	-1.39841	0.00360073	0.0293949	0.626661	-0.674243	0.0418027	0.821687	0.973791	-0.0383165	0.84445	0.999982	0.03	0	0	0.24	0.39	0.45	1.5	1.29	1.34	11.35	12.02	11.63
398	gene-LOC104605478	LOC104605478	uncharacterized LOC104605478	1823		D5			no|up	yes|up	no|up	no|up		0.276667	0.416667	0.33	0.03	0	0	0.01	0	42.6423	5.41421	0.000344522	1	53.4856	5.74108	9.28e-05	0.00148027	23.4076	4.5489	0.00350839	0.219063	3.94402	1.97967	0.604141	1	0.34	0.26	0.23	0.57	0.38	0.3	0.49	0.21	0.29	0.05	0	0.04
399	gene-LOC104605534	LOC104605534	uncharacterized LOC104605534	1872		D5			no|up	yes|up	no|up	no|down		56.57	68.0667	57.0367	48.7033	41.77	31.19	33.0533	50.3567	1.45047	0.536516	0.291342	0.672953	2.13383	1.09345	6.88e-05	0.00114731	1.72323	0.785112	0.000178376	0.0251631	0.946159	-0.0798454	0.458758	0.999982	44.98	75.67	49.06	89.47	49.81	64.92	44.64	63.64	62.83	46.61	53.51	45.99
400	gene-LOC104605628	LOC104605628	uncharacterized LOC104605628	1515		D5			no|down	yes|down	no|down	no|down	6	4.00333	8.84667	21.5967	53.2	4.36333	19.6433	21.7133	56.28	0.993151	-0.0099153	0.964921	0.990899	0.440788	-1.18184	5.53e-11	4.06e-09	0.985741	-0.0207196	0.922301	0.999929	0.929277	-0.10582	0.695736	0.999982	3.5	4.04	4.47	10.13	8.02	8.39	28.11	17.39	19.29	63.25	44.56	51.79
401	gene-LOC104605630	LOC104605630	jasmonic acid-amido synthetase JAR1-like	2160		D5			no|down	yes|down	no|down	no|down	3	20.08	27.6333	38.4	10.97	34.3	62.3367	61.88	13.8067	0.627082	-0.673275	2.78e-09	2.57e-07	0.451623	-1.14681	1.43e-30	1.14e-27	0.631412	-0.663346	5.78e-12	1.2e-08	0.789904	-0.34025	0.293908	0.999982	16.38	22.22	21.64	28.79	28.97	25.14	40.57	37.6	37.03	13.91	10.46	8.54
402	gene-LOC104605797	LOC104605797	metal tolerance protein 1-like, transcript variant X1	1509		D5			no|down	yes|down	no|down	no|no test		0.413333	0.286667	0.156667	0	0.696667	1.24333	0.746667	0	0.62606	-0.675626	0.299015	0.681334	0.228477	-2.12988	0.000566165	0.00670002	0.204925	-2.28683	0.011435	0.434817	1	0	1	1	0.16	0.65	0.43	0.17	0.42	0.27	0.31	0.16	0	0	0	0
403	gene-LOC104605825	LOC104605825	lipase-like PAD4	2039		D5			no|down	yes|down	no|up	no|up		0.64	8.62	13.4367	4.06333	0.843333	20.5533	11.9733	2.29	0.856476	-0.223515	0.678042	0.905125	0.406153	-1.29991	1.37e-14	1.79e-12	1.11405	0.155814	0.4492	0.999929	1.82712	0.869572	0.0179504	0.603094	0.6	0.22	1.1	10.41	7.2	8.25	16.44	11.18	12.69	6.11	3.07	3.01
404	gene-LOC104605867	LOC104605867	dnaJ homolog subfamily B member 13-like	1202		D5			no|down	yes|down	no|down	no|down		7.38667	10.5033	11.3233	2.32667	10.34	21.7433	15.72	3.31	0.751681	-0.411807	0.0238973	0.169835	0.468561	-1.09369	9.48e-10	5.44e-08	0.717322	-0.479307	0.030457	0.699857	0.715974	-0.482021	0.129276	0.999982	5.69	7.78	8.69	10.83	10.69	9.99	10.52	11.4	12.05	1.86	2.51	2.61
405	gene-LOC104606035	LOC104606035	two-component response regulator ARR9-like, transcript variant X1	1319		D5			no|up	yes|up	no|up	no|up		5.83	6.12	2.92667	2.16667	4.27333	2.62333	2.50667	2.10333	1.52767	0.61133	0.0135785	0.1154	2.23835	1.16244	1.83e-05	0.000365793	1.18045	0.239336	0.628341	0.999929	1.03763	0.0532965	0.907029	0.999982	3.9	5.83	7.76	5.4	7.13	5.83	3.61	1.37	3.8	1.4	2.7	2.4
406	gene-LOC104606292	LOC104606292	uncharacterized LOC104606292	3682		D5			no|up	yes|up	no|up	no|down		0.416667	1.14333	1.79333	0.996667	0.213333	0.536667	1.22667	1.00667	2.20871	1.1432	0.0209651	0.15574	2.23291	1.15892	0.00135568	0.0134974	1.48076	0.566341	0.023382	0.616319	0.959153	-0.0601677	0.856111	0.999982	0.35	0.43	0.47	1.33	0.96	1.14	1.99	1.73	1.66	0.94	0.91	1.14
407	gene-LOC104606401	LOC104606401	heat shock factor protein HSF24	1741		D5			no|up	yes|up	no|up	no|down	1	37.3967	47.3367	46.58	58.4867	26.0133	21.0933	32.3433	60.3133	1.53717	0.620279	0.290728	0.672369	2.21842	1.14953	0.00175696	0.0166837	1.45479	0.540815	0.0221031	0.602052	0.954281	-0.0675147	0.612083	0.999982	28.68	52.69	30.82	68.64	31.45	41.92	37.08	50.95	51.71	60.82	57.07	57.57
408	gene-LOC104606452	LOC104606452	glycine cleavage system H protein, mitochondrial-like	749		D5			no|down	yes|down	no|down	no|up	3	24.8933	56.3967	89.7933	52.7133	29.3567	119.977	97.0233	49.2867	0.921092	-0.118583	0.504658	0.821585	0.46526	-1.10389	2.4e-13	2.74e-11	0.910376	-0.135466	0.466501	0.999929	1.03717	0.0526523	0.936288	0.999982	22.24	23.97	28.47	68.37	49.65	51.17	81.88	98.3	89.2	69.27	42.33	46.54
409	gene-LOC104606546	LOC104606546	acyl-CoA--sterol O-acyltransferase 1-like	1294		D5			no|down	yes|down	no|down	no|down		3.41	1.99667	1.87667	2.17667	4.05	4.13667	2.04	2.54	0.908289	-0.138777	0.590651	0.866051	0.472984	-1.08014	0.000632835	0.0073251	0.905514	-0.143192	0.728398	0.999929	0.841236	-0.249417	0.49467	0.999982	2.8	3.49	3.94	2	2.3	1.69	1.98	2.35	1.3	2.62	1.84	2.07
410	gene-LOC104606547	LOC104606547	acyl-CoA--sterol O-acyltransferase 1-like	1498		D5			no|down	yes|down	no|up	no|down		0.033333	0.396667	1.10667	1.42	0.196667	1.29333	1.03333	3.14667	0.165447	-2.59556	0.0943944	1	0.297214	-1.75043	0.0024585	0.0218113	1.07078	0.0986649	0.854977	0.999929	0.442242	-1.17709	0.00618672	0.339648	0	0.05	0.05	0.54	0.32	0.33	1.55	0.58	1.19	1.58	1.21	1.47
411	gene-LOC104606559	LOC104606559	protein HEADING DATE 3A-like	764		D5			no|up	yes|down	no|down	no|up		0.036667	0.126667	0.84	3.03333	0	1.76333	2.21667	2.41	1.96251	0.972702	0.811587	1	0.0727479	-3.78095	0.000607938	0.00707913	0.365613	-1.45161	0.0533685	0.895788	1.22589	0.293824	0.640944	0.999982	0	0	0.11	0	0.38	0	0.75	1.15	0.62	3.15	2.91	3.04
412	gene-LOC104606665	LOC104606665	amino-acid permease BAT1 homolog	2371		D5			no|down	yes|down	no|down	no|down		7.06333	6.03333	7.17333	4.39667	10.2133	9.30333	11.6867	6.25	0.519025	-0.946124	3.94e-08	2.96e-06	0.485983	-1.04102	1.02e-05	0.000218429	0.594011	-0.751438	0.0200275	0.573909	0.591017	-0.758729	0.0332519	0.796099	5.4	8.22	7.57	3.82	7.77	6.51	8.27	6.85	6.4	6.04	4.78	2.37
413	gene-LOC104606699	LOC104606699	gibberellin 20 oxidase 1-B	1985		D5	D10		no|down	yes|down	yes|down	no|up		0.27	0.883333	0.226667	13.01	0.36	2.69667	1.55	5.37667	0.828031	-0.272243	0.715073	0.918671	0.328146	-1.60759	2.37e-06	6.09e-05	0.139776	-2.83881	2.61e-05	0.00578892	2.3787	1.25017	0.00153791	0.14156	0.37	0.1	0.34	0.61	0.93	1.11	0.26	0.27	0.15	7.46	21.2	10.37
414	gene-LOC104606946	LOC104606946	cytochrome P450 71A9-like	1963		D5			no|down	yes|down	no|up	no|up		0.11	0.323333	1.37	4.56333	0.186667	0.953333	0.72	4.39333	0.653018	-0.614804	0.512024	0.826784	0.330047	-1.59926	0.00334046	0.027845	1.87106	0.903856	0.0640428	0.96797	1.02344	0.0334203	0.901414	0.999982	0.11	0.12	0.1	0.4	0.25	0.32	1.34	1.45	1.32	4.74	4.27	4.68
415	gene-LOC104606957	LOC104606957	11S globulin seed storage protein 2-like	1263		D5			no|down	yes|down	no|down	no|down	5	1.41	5.85667	10.59	28.9267	2.45	12.1933	11.05	31.4233	0.662165	-0.594737	0.158623	0.508025	0.490533	-1.02758	0.000147259	0.00218091	0.947471	-0.0778468	0.781696	0.999929	0.921607	-0.117776	0.674461	0.999982	1.22	1.33	1.68	4.58	6.34	6.65	10.48	12.61	8.68	32.78	25.65	28.35
416	gene-LOC104606984	LOC104606984	11-beta-hydroxysteroid dehydrogenase 1B-like	762		D5			no|up	yes|down	no|down	no|down		4.76	7.65	3.74333	89.91	4.91333	15.8833	6.57333	91.06	1.05859	0.0821373	0.816103	0.953622	0.473768	-1.07775	7.53e-06	0.000168568	0.531398	-0.912136	0.636892	0.999929	0.963431	-0.0537473	0.737099	0.999982	3.97	4.69	5.62	7.76	7.72	7.47	1.51	3.14	6.58	95.2	78.98	95.55
417	gene-LOC104606985	LOC104606985	uncharacterized protein At4g06744-like	2009		D5			no|down	yes|down	no|down	no|down	5	1.64	4.39667	9.06333	23.7433	2.07	9.94	9.96667	29.8967	0.847027	-0.239521	0.44656	0.78841	0.430537	-1.21579	6.98e-09	3.35e-07	0.895495	-0.159243	0.530221	0.999929	0.781712	-0.35529	0.0253113	0.708422	1.15	1.74	2.03	4.76	5.06	3.37	8.11	10.11	8.97	22.89	24.63	23.71
418	gene-LOC104607002	LOC104607002	polyubiquitin-like	1645		D5			no|up	yes|up	no|up	no|up		315.37	357.373	322.627	196.513	150.147	71.7433	131.413	177.227	2.23486	1.16018	0.0178415	0.13941	4.93562	2.30323	1.62e-07	5.53e-06	2.49329	1.31805	0.00449174	0.252686	1.08965	0.123868	0.491159	0.999982	222.04	484.37	239.7	498.9	249.69	323.53	233.99	389.86	344.03	197.44	188.81	203.29
419	gene-LOC104607086	LOC104607086	GDSL esterase/lipase At1g09390-like	1158		D5			no|down	yes|down	no|down	no|up	6	2.55	22.7933	62.91	95.4767	3.88667	47.1	75.7	84.1933	0.585435	-0.772419	0.0222414	0.162003	0.46434	-1.10675	2.36e-07	7.78e-06	0.869688	-0.201429	0.20997	0.999929	1.08695	0.120284	0.601929	0.999982	1.58	3.52	2.55	27.98	23.08	17.32	55.9	70.22	62.61	74.97	117.5	93.96
420	gene-LOC104607126	LOC104607126	probable isoaspartyl peptidase/L-asparaginase 2	1236		D5		D15	no|up	yes|up	no|down	yes|down		92.1767	110.213	82.88	14.53	82.3567	53.98	123.593	35.7467	1.21405	0.279823	0.530569	0.83714	2.00738	1.00532	2.33e-13	2.68e-11	0.672186	-0.573067	0.214376	0.999929	0.39899	-1.32558	1.23e-08	1.74e-05	78.09	105.75	92.69	86.08	132.26	112.3	39.98	114.61	94.05	15.37	13.66	14.56
421	gene-LOC104607131	LOC104607131	uncharacterized LOC104607131	1473		D5			no|up	yes|up	no|up	no|up		1.39333	2.5	2.18	1.69667	1.35333	0.773333	1.43667	1.02	1.3589	0.442435	0.166675	0.521337	3.37618	1.75539	9.7e-08	3.47e-06	1.50963	0.594198	0.0499227	0.873918	1.67866	0.747309	0.211944	0.999982	1.36	1.13	1.69	2.54	2.32	2.64	1.83	2.39	2.32	0.96	2.56	1.57
422	gene-LOC104607138	LOC104607138	uncharacterized threonine-rich GPI-anchored glycoprotein PJ4664.02-like	2417		D5			no|up	yes|up	no|up	no|down		63.2067	77.8433	53.2167	36.3467	43.0133	37.2933	44.5267	44.7467	1.56949	0.650296	8.01e-11	9.99e-09	2.04133	1.02951	1.07e-23	4.16e-21	1.20299	0.266629	0.17097	0.999929	0.803563	-0.315517	0.151329	0.999982	49.43	77.26	62.93	76.22	81.85	75.46	51.46	57.98	50.21	34	35.63	39.41
423	gene-LOC104607189	LOC104607189	agamous-like MADS-box protein AGL80	1001		D5			no|down	yes|down	no|up	no|up		1.42	0.796667	0.946667	1.03667	2.17333	2.23	0.803333	0.566667	0.739239	-0.435887	0.380161	0.745617	0.350518	-1.51244	0.00360421	0.0294117	1.15505	0.20796	0.789171	0.999929	1.78997	0.839936	0.223666	0.999982	1.91	1.17	1.18	0.79	0.88	0.72	1.63	0.44	0.77	0.71	1.09	1.31
424	gene-LOC104607228	LOC104607228	serine/threonine-protein kinase BRI1-like 2	3735		D5			no|up	yes|up	no|down	no|up		7.32667	3.02333	0.836667	0.716667	5.26	1.30333	0.936667	0.576667	1.48974	0.575065	0.000175501	0.00440666	2.26457	1.17924	1.29e-07	4.49e-06	0.894331	-0.16112	0.624325	0.999929	1.23671	0.306506	0.428583	0.999982	5.59	9.59	6.8	2.93	3.47	2.67	0.78	0.78	0.95	0.58	0.63	0.94
425	gene-LOC104607234	LOC104607234	putative clathrin assembly protein At1g25240	1954		D5			no|down	yes|down	no|down	no|down		8.18667	6.45667	6.38	12.7533	12.9067	13.17	9.27667	14.0467	0.692164	-0.530815	0.000270684	0.00614127	0.479417	-1.06065	6.33e-12	5.61e-10	0.685155	-0.545497	0.0105355	0.417168	0.890483	-0.16734	0.44515	0.999982	8.08	8.09	8.39	5.22	7.38	6.77	6.24	5.8	7.1	10.82	16	11.44
426	gene-LOC104607262	LOC104607262	purple acid phosphatase 8-like	1144		D5			no|up	yes|down	no|up	no|down		0.02	1.14333	3.22333	3.36667	0	3.21	1.89333	4.40667	1.96251	0.972702	0.811587	1	0.34947	-1.51676	0.000441811	0.00540397	1.69934	0.764975	0.0908676	0.999929	0.745437	-0.423841	0.362003	0.999982	0.06	0	0	1.24	0.82	1.37	4.54	3.4	1.73	5.45	2.6	2.05
427	gene-LOC104607263	LOC104607263	purple acid phosphatase 4-like, transcript variant X1	1223		D5			no|down	yes|down	no|up	no|up		2.28	0.863333	3.26	69.7933	3.37	2.09	2.10333	52.49	0.729611	-0.454801	0.141579	0.480753	0.406482	-1.29874	0.00632696	0.045358	1.50308	0.587922	0.356737	0.999929	1.30653	0.385739	0.228976	0.999982	1.91	2.37	2.56	0.65	0.96	0.98	6.9	1.56	1.32	102.5	52.91	53.97
428	gene-LOC104607331	LOC104607331		803		D5			no|down	yes|down	no|down	no|up	5	0.29	2.29333	5.46333	18.6733	0.613333	5.33	6.15333	18.6533	0.424759	-1.23528	0.12862	0.458333	0.404882	-1.30443	8.63e-05	0.00139279	0.842488	-0.247272	0.461261	0.999929	1.00496	0.00713372	0.972596	0.999982	0.08	0.32	0.47	2.7	1.86	2.32	7.77	3.79	4.83	20.25	16.36	19.41
429	gene-LOC104607404	LOC104607404	glutamine synthetase cytosolic isozyme 1	1592		D5			no|up	yes|down	no|up	no|up		12.8067	67.1467	164.067	198.373	12.54	132.973	149.473	178.747	1.10207	0.14022	0.342018	0.71609	0.493708	-1.01827	9.16e-26	4.66e-23	1.09516	0.131142	0.579386	0.999929	1.0919	0.126839	0.457553	0.999982	10.84	14.72	12.86	68.43	71.41	61.6	238.47	118.94	134.79	221.27	174.73	199.12
430	gene-LOC104607517	LOC104607517	fructose-bisphosphate aldolase 1, chloroplastic-like	1555		D5			no|down	yes|down	no|down	no|down	3	105.043	143.387	159.913	57.9033	138.57	316.25	223.727	67.6633	0.809705	-0.304531	0.000264862	0.00604192	0.443077	-1.17437	3.61e-28	2.27e-25	0.707724	-0.498742	0.000110115	0.017136	0.840787	-0.250188	0.720463	0.999982	83.45	110.41	121.27	158.79	129.02	142.35	171	151.96	156.78	84.31	40.09	49.31
431	gene-LOC104607651	LOC104607651	protein FANTASTIC FOUR 1	1965		D5			no|down	yes|down	no|up	no|up		0.13	0.813333	2.49667	4.31667	0.256667	2.62667	2.07667	3.86	0.576214	-0.795324	0.407405	0.765601	0.300778	-1.73323	3.63e-06	8.8e-05	1.19141	0.252676	0.50633	0.999929	1.09965	0.137039	0.609818	0.999982	0.19	0.1	0.1	0.7	0.9	0.84	3.63	2.09	1.77	5.29	3.72	3.94
432	gene-LOC104607727	LOC104607727	cytochrome P450 94C1-like	2186		D5			no|down	yes|down	no|up	no|down		3.41	1.80667	6.67667	31.9033	3.70667	4.37667	6.55333	39.3467	0.992949	-0.0102087	0.961872	0.990123	0.401255	-1.31741	3.67e-06	8.87e-05	1.01378	0.0197417	0.936266	0.999929	0.798284	-0.325027	0.158013	0.999982	2.98	4.09	3.16	1.51	2.18	1.73	7.8	6.38	5.85	36.49	28.92	30.3
433	gene-LOC104607801	LOC104607801	17.8 kDa class I heat shock protein-like	784		D5			no|up	yes|up	no|up	no|up		2.46667	2.6	0.913333	0.08	1.14667	0.51	0.416667	0.08	2.35387	1.23503	0.0284741	0.190625	4.924	2.29983	0.000552273	0.006567	2.23688	1.16149	0.280498	0.999929	1.03462	0.0491018	0.985647	1	1.44	2.34	3.62	3.01	2.31	2.48	0.57	1.17	1	0	0	0.24
434	gene-LOC104607802	LOC104607802	17.5 kDa class I heat shock protein-like	893		D5	D10		no|up	yes|up	yes|up	no|down	4	128.577	108.89	44.9067	0.86	33.5433	4.13667	5.78	1.05333	4.17576	2.06204	0.029266	0.19382	27.6034	4.78677	3.01e-10	1.89e-08	9.12643	3.19005	0.000228788	0.0303982	0.911576	-0.133565	0.853922	0.999982	98.96	197.23	89.54	179.11	47.65	99.91	10.81	67.08	56.83	1.03	0.64	0.91
435	gene-LOC104607833	LOC104607833		1267		D5	D10		no|up	yes|up	yes|up	no|up	1	14.9	16.7067	12.5033	1.13667	4.92667	1.87333	3.04	0.88	3.25812	1.70404	0.0918419	0.383731	8.90453	3.15454	1.37e-07	4.77e-06	4.12958	2.04599	1.06e-05	0.00295841	1.27051	0.345408	0.676809	0.999982	11.7	21.45	11.55	26.58	8.41	15.13	6.01	16.25	15.25	0.8	2.09	0.52
436	gene-LOC104607834	LOC104607834		745		D5	D10		no|up	yes|up	yes|up	no|down	1	12.9033	16.7633	7.8	0.636667	4.05	0.793333	1.21667	0.656667	3.40023	1.76563	0.0360668	0.222625	21.5264	4.42803	1.14e-07	4.03e-06	6.47363	2.69458	3.43e-06	0.0011045	0.96608	-0.0497859	0.966156	0.999982	7.88	21.11	9.72	31.26	5.85	13.18	3.36	10.49	9.55	0.31	0.55	1.05
437	gene-LOC104607836	LOC104607836	17.8 kDa class I heat shock protein-like	874		D5			no|up	yes|up	no|up	no|down	4	274.39	315.077	175.53	6.51333	71.21	14.44	30.8967	18.5567	4.12518	2.04446	0.040877	0.240284	21.9452	4.45583	9.69e-12	8.21e-10	5.75379	2.52451	0.0135976	0.476604	0.343344	-1.54227	0.00536369	0.317229	201.55	435.71	185.91	522.11	110.36	312.76	67.83	245.15	213.61	6.23	7.87	5.44
438	gene-LOC104607837	LOC104607837	17.8 kDa class I heat shock protein-like	852		D5			no|up	yes|up	no|up	no|down	1	4.49667	3.73333	1.29667	0.073333	1.33333	0.11	0.126667	0.106667	3.66991	1.87574	0.0489261	0.266051	34.4214	5.10523	6.16e-07	1.84e-05	9.56122	3.2572	0.0034832	0.218566	0.687906	-0.539716	0.857703	1	4.04	6.31	3.14	5.95	1.1	4.15	0.96	1.97	0.96	0	0	0.22
439	gene-LOC104607838	LOC104607838	17.8 kDa class I heat shock protein-like	835		D5			no|up	yes|up	no|up	no|down	4	188.203	157.6	78.7033	1.32333	54.2033	8.57	11.1633	3.17333	3.75307	1.90807	0.0516115	0.274384	18.6296	4.21953	6.4e-09	3.1e-07	7.13668	2.83525	0.000557248	0.0595083	0.404514	-1.30574	0.0444166	0.876847	154.03	287.65	122.93	265.87	63	143.93	30.56	114.91	90.64	1.35	1.51	1.11
440	gene-LOC104607840	LOC104607840	17.8 kDa class I heat shock protein-like	848		D5			no|up	yes|up	no|up	no|down	4	179.583	198.677	129.19	9.85667	45.3967	18.84	31.2567	10.2333	4.25584	2.08944	0.0193378	0.147309	10.6197	3.40867	1.54e-09	8.49e-08	4.16296	2.05761	0.00658608	0.316201	0.9406	-0.0883468	0.846478	0.999982	136.83	271.22	130.7	309.77	92.27	193.99	60.38	174.1	153.09	8.25	11.29	10.03
441	gene-LOC104607877	LOC104607877	disease resistance protein RPM1-like, transcript variant X1	3245		D5			no|up	yes|up	no|up	no|down		0.126667	0.39	0.38	0.076667	0.013333	0.013333	0.203333	0.083333	9.01013	3.17155	0.0288482	1	24.2007	4.59698	0.000148948	0.00219981	1.86055	0.895733	0.226177	0.999929	0.877301	-0.188856	0.875936	0.999982	0.1	0.19	0.09	0.46	0.29	0.42	0.44	0.19	0.51	0.11	0.12	0
442	gene-LOC104607962	LOC104607962	zinc finger AN1 domain-containing stress-associated protein 12	1289		D5			no|up	yes|up	no|up	no|down	1	9.41333	10.1967	8.69	3.43667	5.75	2.06	3.43	5.18667	1.78028	0.832101	0.37522	0.741607	4.86894	2.28361	4.64e-10	2.79e-08	2.57389	1.36395	0.00324181	0.20849	0.649903	-0.621703	0.0343838	0.807508	8.28	14.22	5.74	16.79	5.02	8.78	4.39	12.01	9.67	4.17	2.44	3.7
443	gene-LOC104608086	LOC104608086	pectinesterase	1765		D5			no|down	yes|down	no|up	no|up	3	1.00333	22.46	36.01	14.0333	1.86667	52.22	27.9767	11.5533	0.567405	-0.817549	0.00936635	0.0890739	0.415327	-1.26768	0.000168509	0.00242335	1.30252	0.381302	0.00935409	0.397693	1.23528	0.304842	0.341419	0.999982	0.86	1.13	1.02	31.23	15.32	20.83	38.37	32.44	37.22	15.69	13.55	12.86
444	gene-LOC104608163	LOC104608163	protein CUP-SHAPED COTYLEDON 2-like	2259		D5			no|down	yes|down	no|down	no|down		0.73	0.5	0.693333	0.13	1.43667	1.24	0.8	0.223333	0.555536	-0.848049	0.0224807	0.162952	0.39389	-1.34414	0.00144673	0.0142112	0.85694	-0.222735	0.625274	0.999929	0.558366	-0.840718	0.33267	0.999982	0.74	0.59	0.86	0.49	0.6	0.41	0.81	0.59	0.68	0.15	0.14	0.1
445	gene-LOC104608217	LOC104608217	uncharacterized LOC104608217	1274		D5			no|up	yes|up	no|up	no|up		6.82333	7.31	4.7	3.67667	3.81	2.56333	4.08667	2.86	1.92777	0.946931	0.000540516	0.0105983	2.74592	1.45729	3.23e-06	7.97e-05	1.19556	0.257686	0.668213	0.999929	1.24397	0.314957	0.434208	0.999982	5.8	9.93	4.74	10.31	5.18	6.44	5.5	3.95	4.65	4.68	3.71	2.64
446	gene-LOC104608228	LOC104608228	mannan endo-1,4-beta-mannosidase 2-like	2330		D5			no|up	yes|down	no|up	no|up		1.84	7.69333	51.2333	60.01	1.94333	21.38	26.8767	45.5167	1.03135	0.0445389	0.848076	0.961442	0.350725	-1.51159	2.44e-17	4.7e-15	1.89918	0.925375	0.148184	0.999929	1.30656	0.385777	0.556163	0.999982	1.24	2.22	2.06	9.86	5.45	7.77	98.97	25.08	29.65	95.28	38.34	46.41
447	gene-LOC104608345	LOC104608345	protein STAY-GREEN 1, chloroplastic-like, transcript variant X1	1440		D5			no|down	yes|down	no|up	no|up		0.193333	2.24667	19.6233	170.893	0.46	4.91	16.29	165.523	0.665718	-0.587017	0.544195	0.842305	0.386103	-1.37294	1.27e-06	3.52e-05	1.19705	0.259483	0.132654	0.999929	1.01328	0.0190318	0.888885	0.999982	0.13	0.25	0.2	1.96	1.91	2.87	19.26	19.67	19.94	171.26	180.44	160.98
448	gene-LOC104608374	LOC104608374	2-methylene-furan-3-one reductase-like	1172		D5			no|up	yes|down	no|up	no|up		0.22	2.49667	11.5567	123.43	0.266667	9.85333	6.26	95.3967	1.06746	0.0941832	0.925762	1	0.244724	-2.03077	5.27e-09	2.62e-07	1.77595	0.828592	0.0110968	0.427649	1.28555	0.362382	0.475518	0.999982	0.12	0.36	0.18	4.08	0.96	2.45	16.73	6.79	11.15	155	114.73	100.56
449	gene-LOC104608432	LOC104608432	protein trichome birefringence-like 41, transcript variant X1	1426		D5			no|down	yes|down	no|up	no|up	5	0.11	1.06667	4.66333	13.7233	0.266667	2.59333	4.34	11.5433	0.368336	-1.44091	0.224878	1	0.399173	-1.32491	0.00465753	0.0358771	1.05428	0.0762571	0.81893	0.999929	1.16773	0.223707	0.378126	0.999982	0	0.21	0.12	1.42	1	0.78	6.27	3.93	3.79	14.22	14.45	12.5
450	gene-LOC104608435	LOC104608435	probable LRR receptor-like serine/threonine-protein kinase At1g07650, transcript variant X1	3188		D5			no|down	yes|down	no|up	no|up		0.263333	0.196667	2.42333	0.973333	0.45	0.713333	2.22667	0.706667	0.64227	-0.638749	0.202638	0.572665	0.270022	-1.88885	0.000592856	0.00694897	1.10724	0.146962	0.907107	0.999929	1.37532	0.459771	0.54463	0.999982	0.24	0.22	0.33	0.05	0.25	0.29	5.49	0.54	1.24	1.78	0.47	0.67
451	gene-LOC104608468	LOC104608468	17.1 kDa class II heat shock protein-like	866		D5			no|up	yes|up	no|up	no|down	4	309.023	199.84	70.4633	7.05333	61.3767	18.4367	18.4233	41.67	5.40264	2.43366	0.0205501	0.153576	10.8367	3.43786	1.2e-05	0.000251633	3.78506	1.92032	0.0479563	0.852876	0.166083	-2.59003	0.0934823	0.999982	235.43	494.54	197.1	342.91	48.32	208.29	29.87	99.76	81.76	13.89	4.2	3.07
452	gene-LOC104608474	LOC104608474	WAT1-related protein At1g21890-like	1424		D5			no|up	yes|down	no|up	no|up		0.7	0.16	1	8.37667	0.383333	1.50667	0.83	5.32	1.98531	0.989365	0.129904	0.460758	0.102962	-3.27982	3.2e-05	0.000590508	1.16982	0.226286	0.713886	0.999929	1.54936	0.631676	0.585313	0.999982	0.59	0.8	0.71	0.25	0.23	0	1.32	1.13	0.55	14.08	6.19	4.86
453	gene-LOC104608673	LOC104608673	7-deoxyloganetin glucosyltransferase-like	1630		D5			no|down	yes|down	no|up	no|up		2.68333	1.21333	1.88	1.23	4.84667	3.77333	1.64333	1.13667	0.59986	-0.737301	0.00161193	0.02438	0.315504	-1.66427	2.98e-06	7.45e-05	1.15477	0.2076	0.779082	0.999929	1.0561	0.0787418	0.91217	0.999982	2.39	2.94	2.72	1.2	1.11	1.33	3.8	0.67	1.17	2.08	0.94	0.67
454	gene-LOC104608738	LOC104608738	WD repeat-containing protein RUP2-like	1366		D5			no|up	yes|down	no|up	no|down		1.05667	4.98	15.02	35.11	0.643333	13.5167	11.1633	69.7333	1.79204	0.841602	0.100207	0.402463	0.359361	-1.4765	7.16e-09	3.42e-07	1.3326	0.414249	0.213502	0.999929	0.494252	-1.01668	0.00299291	0.217584	0.95	1.05	1.17	5.96	4.84	4.14	23.96	9.19	11.91	42.9	28.67	33.76
455	gene-LOC104608821	LOC104608821	protein LNK2	2902		D5			no|down	yes|down	no|down	no|up	6	36.19	48.5867	92.8133	307.743	65.82	124.833	122.4	264.773	0.590207	-0.760706	5.75e-13	1.03e-10	0.379686	-1.39712	7.67e-61	2.73e-57	0.752015	-0.411167	0.0160455	0.523093	1.14595	0.19654	0.501167	0.999982	29.46	39.14	39.97	48.34	53.39	44.03	99.72	93.4	85.32	288	327.37	307.86
456	gene-LOC104608877	LOC104608877	putative leucine-rich repeat receptor-like protein kinase At2g19210	1990		D5			no|down	yes|down	no|down	no|down		0.12	0.013333	0.16	0.04	0.316667	0.27	0.446667	0.1	0.414988	-1.26886	0.13173	0.462628	0.0529877	-4.2382	0.00636036	0.0455506	0.370097	-1.43402	0.102609	0.999929	0.399202	-1.32481	0.378078	0.999982	0.12	0.14	0.1	0	0.04	0	0.07	0.15	0.26	0.04	0.04	0.04
457	gene-LOC104608970	LOC104608970	phytosulfokines	711		D5			no|up	yes|down	no|up	no|down		2.01	13.1667	24.43	89.55	2.18	32.7567	22.66	112.443	1.00438	0.00630801	0.990615	0.997927	0.395334	-1.33886	9.51e-11	6.62e-09	1.05859	0.0821506	0.722985	0.999929	0.772929	-0.371593	0.172514	0.999982	1.83	1.26	2.94	14.05	12.8	12.65	29.06	22.92	21.31	113.1	79	76.55
458	gene-LOC104608988	LOC104608988	floral homeotic protein AGAMOUS, transcript variant X1	1015		D5			no|up	yes|up	no|down	no|down		0.403333	2.6	0	0	0.303333	0.036667	0.03	0.15	1.28967	0.367002	0.743907	1	92.7952	6.53598	3.76e-07	1.19e-05	0.540021	-0.888914	0.827549	1	0.0977338	-3.355	0.324934	1	0.53	0.6	0.08	1.3	3.02	3.48	0	0	0	0	0	0
459	gene-LOC104609133	LOC104609133	heat shock 70 kDa protein-like	2457		D5			no|up	yes|up	no|up	no|down	4	244.887	245.457	102.293	3.07333	43.37	7.97667	16.9933	10.0333	5.99569	2.58393	0.00881303	0.0852048	30.4919	4.93035	1.86e-11	1.48e-09	6.09608	2.60788	0.0492687	0.866106	0.302241	-1.72623	0.0890424	0.999982	173.64	395.52	165.5	423.26	65.17	247.94	33.75	154.32	118.81	2.73	3.39	3.1
460	gene-LOC104609134	LOC104609134	heat shock 70 kDa protein	2461		D5			no|up	yes|up	no|up	no|down	4	48.0167	70.9433	43.57	6.74667	7.09333	6.90333	11.8867	23.97	7.16772	2.84151	0.0210705	0.156356	10.1365	3.34148	4.93e-05	0.000862901	3.67397	1.87734	0.0494211	0.86745	0.278298	-1.8453	0.111357	0.999982	33.22	78.15	32.68	119.49	20.66	72.68	21.8	58.16	50.75	9.04	6.03	5.17
461	gene-LOC104609166	LOC104609166	17.3 kDa class I heat shock protein-like	848		D5			no|up	yes|up	no|up	no|down	1	26.8767	24.3667	13.54	3.83333	17.2933	7.02667	10.2767	4	1.95611	0.96799	3.29e-07	1.94e-05	4.31365	2.10891	1.17e-12	1.2e-10	1.45701	0.54301	0.0866441	0.999929	0.766638	-0.383383	0.391116	0.999982	21.8	34.67	24.16	32.74	14.53	25.83	11.13	14.08	15.41	4.04	3.77	3.69
462	gene-LOC104609367	LOC104609367	17.1 kDa class II heat shock protein	971		D5			no|up	yes|up	no|up	no|down		1353.47	1070.65	580.457	82.22	347.737	190.937	201.637	459.793	4.17312	2.06113	0.074652	0.341424	5.59109	2.48313	0.00193511	0.0180701	2.83016	1.50089	0.184509	0.999929	0.175758	-2.50834	0.100366	0.999982	1027.88	2142.45	890.09	1844.04	295.86	1072.06	277.84	789.34	674.19	152.25	49.33	45.08
463	gene-LOC104609401	LOC104609401		2434		D5			no|up	yes|down	no|down	no|up		0.313333	0.38	8.24	4.16667	0.51	2.03333	46.7133	2.12	1.16676	0.222505	0.785767	0.943152	0.235659	-2.08523	0.00363291	0.0295592	0.188886	-2.40441	0.177031	0.999929	1.91532	0.937587	0.0572202	0.960479	0.22	0.5	0.22	0.49	0.48	0.17	16.01	3.8	4.91	7.09	3.54	1.87
464	gene-LOC104609435	LOC104609435	uncharacterized LOC104609435	1958		D5			no|up	yes|up	no|up	no|down	5	31.17	34.2967	29.44	51.7433	16.24	14.5	18.3333	62.3267	2.0444	1.03168	0.0144752	0.120751	2.32167	1.21517	4.45e-14	5.43e-12	1.60558	0.683092	4.02e-07	0.000199768	0.817488	-0.290731	0.256245	0.999982	23.4	41.34	28.77	41.32	27.02	34.55	26.18	31.92	30.22	54.49	47.03	53.71
465	gene-LOC104609504	LOC104609504	probable disease resistance protein At1g61310	1068		D5			no|down	yes|down	no|down	no|up		0.356667	1.13667	2.04	2.14667	0.96	2.89667	2.7	1.85667	0.404233	-1.30674	0.0716732	0.333684	0.387538	-1.36759	0.00472894	0.0362757	0.752944	-0.409386	0.398462	0.999929	1.13173	0.178528	0.682562	0.999982	0.48	0.23	0.36	1.28	1.37	0.76	3.1	1.61	1.41	2	2.18	2.26
466	gene-LOC104609555	LOC104609555	auxin-induced protein 22B	1095		D5			no|down	yes|down	no|down	no|down	6	10.0667	17.15	38.6733	251.68	12.5733	53.0533	46.64	328.567	0.870004	-0.200906	0.266568	0.65073	0.318626	-1.65007	5.73e-24	2.37e-21	0.822756	-0.281463	0.217125	0.999929	0.751633	-0.411901	0.0357159	0.816296	7.51	10.13	12.56	20.24	16.31	14.9	51.96	29.45	34.61	276.88	229.27	248.89
467	gene-LOC104609838	LOC104609838	metacaspase-1-like	1712		D5			no|down	yes|down	no|down	no|down	5	0.266667	1.66	7.24667	9.6	0.466667	3.72	9.33333	12.51	0.636025	-0.652845	0.377643	0.744089	0.431876	-1.21131	0.0002174	0.00300504	0.78297	-0.35297	0.138304	0.999929	0.765113	-0.386255	0.132122	0.999982	0.11	0.32	0.37	1.53	1.92	1.53	9.12	6.26	6.36	11.23	8.77	8.8
468	gene-LOC104609916	LOC104609916	dnaJ homolog subfamily B member 8-like, transcript variant X1	1029		D5			no|up	yes|up	no|up	no|up	1	11.8367	27.96	35.8333	44.0533	4.08333	5.20667	17.3367	38.11	3.1807	1.66934	0.0122081	0.107795	5.18695	2.37489	6.61e-24	2.66e-21	2.12334	1.08634	0.00281997	0.189544	1.05101	0.0717728	0.763239	0.999982	10.07	15.45	9.99	38.7	23.51	21.67	28.71	46.68	32.11	43.11	40.76	48.29
469	gene-LOC104609927	LOC104609927	cell division control protein 6 homolog B-like, transcript variant X1	1623		D5			no|down	yes|down	no|down	no|down		1.1	0.376667	1.06667	1.61333	1.47333	1.17	1.26	2.66333	0.757432	-0.400812	0.30987	0.690742	0.316493	-1.65975	0.00609515	0.0441205	0.840991	-0.249838	0.578182	0.999929	0.554304	-0.851252	0.0371438	0.823516	0.93	1.13	1.24	0.33	0.35	0.45	1.08	1.16	0.96	1.85	1.44	1.55
470	gene-LOC104609929	LOC104609929	leucine-rich repeat extensin-like protein 2	864		D5			no|up	yes|down	no|down	no|up		1.37667	6.68333	29.16	242.547	1.47	14.44	30.5067	235.12	1.03807	0.0539088	0.918863	0.978635	0.455141	-1.13561	1.17e-05	0.000245566	0.951751	-0.0713434	0.778931	0.999929	1.00808	0.0116166	0.917043	0.999982	1.55	1.33	1.25	7.86	5.27	6.92	39.59	22.21	25.68	247.33	238.56	241.75
471	gene-LOC104609930	LOC104609930	adagio protein 3-like, transcript variant X1	2176		D5			no|down	yes|down	no|down	no|down		0.98	0.9	1.29333	4.44333	1.89333	1.84333	2.08333	5.72333	0.537746	-0.895003	0.00872761	0.0845351	0.490336	-1.02816	0.00483645	0.0368537	0.64035	-0.643068	0.113148	0.999929	0.735754	-0.442705	0.194541	0.999982	0.64	1.18	1.12	1.17	0.7	0.83	2.04	1.03	0.81	4.47	4.45	4.41
472	gene-LOC104609967	LOC104609967	uncharacterized LOC104609967	1651		D5			no|down	yes|down	no|down	no|up		3.07333	5.15667	12.7933	17.2433	3.99	11.6967	15.0533	15.32	0.82994	-0.26892	0.272904	0.657158	0.430306	-1.21656	2.47e-11	1.94e-09	0.8457	-0.241781	0.233653	0.999929	1.10492	0.143938	0.492511	0.999982	2.59	3.44	3.19	5.36	5.15	4.96	16.58	10.69	11.11	19.29	16.99	15.45
473	gene-LOC104610308	LOC104610308	cytochrome P450 CYP72A219-like	1958		D5			no|down	yes|down	no|down	no|down		0	0.086667	0.163333	0.156667	0.183333	0.723333	0.723333	0.96	0.0368613	-4.76175	0.00616027	1	0.111728	-3.16193	0.000167915	0.00242134	0.229825	-2.12139	0.00306412	0.201219	0.158341	-2.65889	0.000442755	0.0575069	0	0	0	0.18	0.04	0.04	0.15	0.23	0.11	0.35	0.04	0.08
474	gene-LOC104610317	LOC104610317	cytochrome P450 CYP72A219-like	1759		D5			no|down	yes|down	no|up	no|up	5	0.013333	0.03	2.55333	9.93	0.066667	0.68	1.49333	9.03667	0.218118	-2.19682	0.303547	1	0.0438182	-4.51233	0.000347378	0.00442038	1.73653	0.79621	0.321827	0.999929	1.08792	0.121573	0.863696	0.999982	0.04	0	0	0	0	0.09	6.01	0.66	0.99	18.09	4.09	7.61
475	gene-LOC104610323	LOC104610323	glycine-rich cell wall structural protein-like	714		D5			no|down	yes|down	no|up	no|up	2	1109.03	489.343	734.86	271.83	1871.92	1064.53	685.603	218.967	0.644897	-0.63286	3.68e-14	7.33e-12	0.454486	-1.13769	5.62e-27	3.16e-24	1.07386	0.102805	0.818424	0.999929	1.20223	0.265708	0.704121	0.999982	914.12	1152.57	1260.4	535.34	498.06	434.63	1102.69	453.27	648.62	494.94	156.05	164.5
476	gene-LOC104610351	LOC104610351	abscisic acid receptor PYR1	1189		D5			no|up	yes|up	no|up	no|up	1	20.6767	16.3533	8.6	3.42667	15.5567	7.63333	7.07667	3.03667	1.43	0.516017	0.0110629	0.100681	2.11421	1.08012	1.1e-05	0.000233664	1.22987	0.298507	0.395095	0.999929	1.09933	0.136624	0.696755	0.999982	16.19	26.05	19.79	22.48	10.97	15.61	7.01	10.56	8.23	3.97	4.08	2.23
477	gene-LOC104610363	LOC104610363	rust resistance kinase Lr10-like, transcript variant X1	2664		D5			no|down	yes|down	no|down	no|down		0.03	0.063333	0.576667	0.176667	0.196667	1.29667	5.76	0.34	0.174297	-2.52038	0.0262896	0.181503	0.0442129	-4.49939	3.78e-09	1.93e-07	0.103383	-3.27392	0.0337115	0.734423	0.495688	-1.0125	0.263971	0.999982	0.02	0.07	0	0.13	0.06	0	1.24	0.14	0.35	0.38	0.12	0.03
478	gene-LOC104610370	LOC104610370	uncharacterized LOC104610370	732		D5			no|up	yes|up	no|up	no|up	1	18.1233	11.57	6.69667	1.51333	15.0733	5.34333	3.56333	1.16667	1.3128	0.392647	0.0422401	0.244585	2.15154	1.10537	0.000314365	0.00407873	1.82961	0.871538	0.0299684	0.694312	1.26073	0.334264	0.682789	0.999982	15.75	19.67	18.95	8.83	12.94	12.94	6.36	7.9	5.83	1.76	1.97	0.81
479	gene-LOC104610631	LOC104610631	BAHD acyltransferase DCR	1791		D5			no|down	yes|down	no|down	no|down	3	113.597	229.077	277.137	72.8167	208.61	488.113	428.18	109.93	0.587216	-0.768037	1.9e-16	4.54e-14	0.459008	-1.12341	2.78e-42	4.94e-39	0.646151	-0.630056	1.89e-05	0.0046928	0.651056	-0.619147	0.000114421	0.0201428	90.8	112.21	137.78	207.42	258.49	221.32	295.16	265.62	270.63	74.83	75.26	68.36
480	gene-LOC104610788	LOC104610788	zinc transporter 5-like	1511		D5			no|up	yes|down	no|down	no|down		4.29	1.34333	1.62	3.58667	3.54667	2.76667	1.82333	5.13333	1.30782	0.387164	0.11009	0.421655	0.473835	-1.07754	0.00362746	0.0295454	0.884719	-0.176709	0.686513	0.999929	0.684609	-0.546647	0.121787	0.999982	3.63	3.96	5.28	0.83	1.85	1.35	0.97	1.89	2	3.36	3.86	3.54
481	gene-LOC104610949	LOC104610949	uncharacterized LOC104610949	4967		D5			no|down	yes|down	no|down	no|down		4.37	7.95333	13.25	2.65667	6.9	16.75	16.9367	2.99	0.679711	-0.557007	0.00734283	0.074789	0.479767	-1.05959	5.71e-15	7.86e-13	0.791475	-0.337385	0.0719873	0.999929	0.899287	-0.153147	0.560333	0.999982	3.07	5.12	4.92	8.69	8.08	7.09	13.87	13.46	12.42	2.73	2.77	2.47
482	gene-LOC104610976	LOC104610976	protein PHLOEM PROTEIN 2-LIKE A1	919		D5			no|down	yes|down	no|down	no|up	5	1.13333	3.49333	12.5833	30.94	1.17	10.16	12.5133	29.8167	0.985303	-0.0213606	0.968981	0.992548	0.333641	-1.58363	2.62e-07	8.57e-06	0.999614	-0.000556949	0.998107	0.99994	1.0202	0.0288525	0.875593	0.999982	1.05	1.49	0.86	2.98	5.17	2.33	15.61	11.11	11.03	35.67	29.82	27.33
483	gene-LOC104611040	LOC104611040	chaperone protein ClpB1	3132		D5			no|up	yes|up	no|up	no|down	4	269.307	289.43	218.53	37.69	104.217	34.3033	62.29	44.4	2.7412	1.45481	0.0801658	0.355593	8.32465	3.05739	2.57e-13	2.9e-11	3.55092	1.82819	0.021709	0.596339	0.837351	-0.256096	0.4457	0.999982	188.92	425.28	193.72	437.76	170.82	259.71	105.54	308.12	241.93	34.96	40.23	37.88
484	gene-LOC104611091	LOC104611091	uncharacterized LOC104611091	1917		D5	D10		no|up	yes|down	yes|down	no|down		3.99333	0.453333	0.676667	0.306667	3.08667	3.09	2.88333	0.323333	1.39054	0.47565	0.0423087	0.244883	0.145369	-2.78221	1.08e-11	9.08e-10	0.236982	-2.07715	3.92e-07	0.000198937	0.927532	-0.108531	0.889591	0.999982	3.1	4.66	4.22	0.23	0.48	0.65	0.89	0.52	0.62	0.23	0.37	0.32
485	gene-LOC104611172	LOC104611172	myb-related protein 2-like, transcript variant X2	2736		D5			no|down	yes|down	no|up	no|up		0.353333	1.17667	2.93333	3.17333	0.443333	2.44	2.85333	2.91667	0.843543	-0.245467	0.640929	0.891747	0.469653	-1.09033	0.00013081	0.00197705	1.01381	0.0197836	0.944092	0.999929	1.09113	0.12582	0.629656	0.999982	0.32	0.46	0.28	0.89	1.25	1.39	3.68	2.57	2.55	3.55	2.95	3.02
486	gene-LOC104611192	LOC104611192	gibberellic acid methyltransferase 2, transcript variant X1	1567		D5			no|down	yes|down	no|down	no|down		0.44	1.06667	1.79333	5.04667	0.546667	2.80667	2.15	5.7	0.863457	-0.211804	0.738781	0.926861	0.369131	-1.43779	0.000306666	0.00399582	0.821216	-0.284167	0.429195	0.999929	0.869753	-0.201322	0.573646	0.999982	0.33	0.49	0.5	1.55	0.97	0.68	2.08	1.72	1.58	6.71	4.02	4.41
487	gene-LOC104611228	LOC104611228	methylsterol monooxygenase 1-1-like	1356		D5			no|down	yes|down	no|down	no|up		0.246667	2.08333	5.63667	2.61	0.683333	4.72	9.96333	2.46333	0.358778	-1.47884	0.0631143	0.311276	0.423476	-1.23965	0.000101441	0.00158941	0.56716	-0.818172	0.000238515	0.0309704	1.04558	0.0642996	0.839735	0.999982	0	0.27	0.47	1.5	2.41	2.34	6.58	5.09	5.24	2.52	2.47	2.84
488	gene-LOC104611270	LOC104611270	protein ECERIFERUM 1-like	2391		D5			no|down	yes|down	no|up	no|down		3.44333	9.67333	8.23333	2.19667	5.58	20.6533	8.14333	2.47	0.661871	-0.595379	0.000784302	0.0141407	0.456522	-1.13124	2.22e-09	1.18e-07	1.00613	0.00881384	0.961875	0.999929	0.877631	-0.188313	0.703603	0.999982	2.69	4.18	3.46	10.12	10.53	8.37	8.64	8.81	7.25	3.14	1.8	1.65
489	gene-LOC104611379	LOC104611379	uncharacterized LOC104611379	647		D5	D10		no|up	yes|up	yes|up	no|up		304.397	336.643	260.713	34.89	203.39	101.613	81.93	31.22	1.62445	0.699955	0.361032	0.732405	3.36126	1.749	0.00307562	0.0260854	3.1927	1.67478	5.94e-09	5.02e-06	1.08611	0.119167	0.713617	0.999982	249.73	453.78	209.68	560.78	137.78	311.37	160.29	323.62	298.23	33.82	36.88	33.97
490	gene-LOC104611452	LOC104611452	tenascin-X-like	3170		D5			no|down	yes|down	no|down	no|up		10.7967	1.41333	2.22	0.116667	13.94	3.81667	3.56333	0.106667	0.828787	-0.270927	0.0245697	0.17263	0.359334	-1.4766	6.61e-09	3.2e-07	0.617164	-0.696274	0.00741706	0.343888	1.10875	0.14894	0.898951	0.999982	8.2	12.49	11.7	1.27	1.32	1.65	2.75	1.93	1.98	0.03	0.02	0.3
491	gene-LOC104611516	LOC104611516	heat shock protein 83-like	2733		D5			no|up	yes|up	no|up	no|down		924.737	705.95	504.403	35.4367	452.49	86.0833	149.723	53.2	2.16715	1.1158	0.283452	0.664999	8.11331	3.02029	8.37e-09	3.9e-07	3.42738	1.77711	0.0769713	0.999929	0.656655	-0.606792	0.443215	0.999982	651.7	1490.42	632.09	1151.28	301.44	665.13	222.57	718.96	571.68	31.06	40.34	34.91
492	gene-LOC104611578	LOC104611578	serine carboxypeptidase-like 1	1754		D5			no|down	yes|down	no|down	no|up		0.21	0.153333	0.043333	0.123333	0.426667	0.723333	0.103333	0.11	0.507453	-0.978655	0.204293	0.574413	0.206408	-2.27643	0.00387079	0.0310769	0.401282	-1.31731	0.437473	0.999929	1.07846	0.108974	0.933674	0.999982	0.07	0.2	0.36	0.05	0.27	0.14	0	0.09	0.04	0.15	0.05	0.17
493	gene-LOC104611654	LOC104611654	subtilisin-like protease SBT1.7	2818		D5			no|up	yes|down	no|up	no|up	6	11.48	16.6033	27.5233	46.99	10.9867	33.8333	26.35	38.1	1.12352	0.168026	0.211141	0.583465	0.479682	-1.05985	4.25e-14	5.22e-12	1.03774	0.0534412	0.832466	0.999929	1.21669	0.282959	0.144788	0.999982	9.28	13.99	11.17	18.99	14.26	16.56	40.07	19.14	23.36	54.57	40.72	45.68
494	gene-LOC104611702	LOC104611702	late embryogenesis abundant protein D-34-like	1049		D5			no|down	yes|down	no|down	no|up		0.546667	1.14	1.11	0.52	1.08	2.74667	1.14667	0.433333	0.557426	-0.843147	0.181466	0.542005	0.405921	-1.30073	0.00573413	0.0420241	0.930455	-0.103992	0.877886	0.999929	1.19074	0.251862	0.773881	0.999982	0.6	0.37	0.67	0.65	1.33	1.44	1.45	0.91	0.97	0.48	0.51	0.57
495	gene-LOC104611703	LOC104611703	putative inactive cadmium/zinc-transporting ATPase HMA3	3528		D5			no|down	yes|down	no|down	no|down		3.89	0.823333	0.723333	1.74	4.36333	1.94	1.27667	2.75333	0.959225	-0.0600585	0.70853	0.916297	0.41214	-1.27879	6.93e-05	0.0011547	0.565439	-0.822557	0.00618259	0.304631	0.621595	-0.685954	0.0443612	0.876566	3.23	4.03	4.41	0.42	1.17	0.88	0.77	0.67	0.73	1.79	1.68	1.75
496	gene-LOC104611872	LOC104611872	uncharacterized LOC104611872	1479		D5			no|down	yes|down	no|down	no|up		0.376667	0.406667	0.54	1.04333	0.703333	1.19667	1.01	0.943333	0.575518	-0.797066	0.225784	0.602006	0.323676	-1.62738	0.00432364	0.0337978	0.505418	-0.984451	0.126197	0.999929	1.09797	0.13484	0.783696	0.999982	0.32	0.37	0.44	0.37	0.5	0.35	0.74	0.44	0.44	0.94	0.95	1.24
497	gene-LOC104611928	LOC104611928	VIN3-like protein 2	2355		D5			no|up	yes|up	no|up	no|up		2.65	2.93667	3.21	0.816667	2	1.42	2.67333	0.75	1.44117	0.527242	0.0266742	0.183082	2.02241	1.01608	0.000156276	0.00228122	1.19953	0.262468	0.306062	0.999929	1.07248	0.100952	0.808795	0.999982	2.51	2.52	2.92	3.05	2.48	3.28	2.53	3.41	3.69	0.79	0.88	0.78
498	gene-LOC104612043	LOC104612043	GDSL esterase/lipase At1g71250-like	1417		D5			no|down	yes|down	no|down	no|down		4.44333	0.6	0.516667	0.22	4.80667	1.69	0.636667	0.35	0.995146	-0.00701968	0.975628	0.993933	0.347243	-1.52598	0.00696805	0.048774	0.816926	-0.291722	0.640901	0.999929	0.623102	-0.682459	0.449269	0.999982	3.51	5.54	4.28	0.19	1.03	0.58	0.55	0.45	0.55	0.32	0.12	0.22
499	gene-LOC104612096	LOC104612096	uncharacterized LOC104612096	2465		D5			no|down	yes|down	no|down	no|up	5	0.356667	0.81	2.34	11.44	0.526667	1.75667	2.96667	8.48	0.760845	-0.394326	0.474144	0.804935	0.453008	-1.14239	0.00420614	0.0330608	0.794379	-0.332101	0.3151	0.999929	1.32979	0.411201	0.0568892	0.957941	0.48	0.19	0.4	0.75	1.09	0.59	3.05	1.98	1.99	10.08	11.54	12.7
500	gene-LOC104612255	LOC104612255	uncharacterized LOC104612255	670		D5			no|up	yes|up	no|up	no|down		3.27333	3.46333	1.48	0	1.96	0.973333	0.646667	0.05	1.76939	0.823255	0.150105	0.495406	3.54023	1.82384	0.00260833	0.0228395	2.33112	1.22102	0.137918	0.999929	0.545804	-0.873545	0.830485	1	1.63	5.39	2.8	3.92	2.49	3.98	1.52	1.56	1.36	0	0	0
501	gene-LOC104612257	LOC104612257	uncharacterized LOC104612257	1257		D5			no|down	yes|down	no|down	no|down		0.19	0.236667	0.866667	2.27333	0.206667	1.10333	1.88333	3.29333	0.995409	-0.00663923	0.995297	1	0.189745	-2.39786	0.00286661	0.0246752	0.453613	-1.14047	0.0188865	0.565931	0.67904	-0.558431	0.181618	0.999982	0.15	0.13	0.29	0.54	0.09	0.08	1.09	0.66	0.85	2.8	1.44	2.58
502	gene-LOC104612272	LOC104612272	uncharacterized LOC104612272	1159		D5			no|down	yes|down	no|down	no|down		0.226667	0.286667	0.76	1.30667	0.296667	1.15	1.1	1.85333	0.865432	-0.208508	0.835316	1	0.24216	-2.04597	0.00625518	0.0449783	0.686581	-0.542498	0.353224	0.999929	0.693524	-0.527983	0.303371	0.999982	0.29	0.13	0.26	0.49	0.15	0.22	1.06	0.58	0.64	1.42	1.13	1.37
503	gene-LOC104612274	LOC104612274	F-box protein SKIP27-like	1076		D5			no|up	yes|up	no|up	no|down		4.34667	4.02333	2.78333	0.286667	2	1.69333	1.31	0.62	2.31843	1.21315	0.00577629	0.0627068	2.35208	1.23394	0.0021264	0.0194398	2.11244	1.07891	0.0293422	0.689165	0.446561	-1.16307	0.206047	0.999982	3.08	7.16	2.8	5.82	2.81	3.44	1.48	3.6	3.27	0.37	0.25	0.24
504	gene-LOC104612281	LOC104612281	F-box/LRR-repeat protein At3g26922-like	1876		D5			no|up	yes|up	no|up	no|up		3.21333	3.80667	4.16	6.38667	2.68	1.72333	2.30333	4.04667	1.20933	0.274211	0.369956	0.738678	2.12873	1.08999	0.00409821	0.0324031	1.82356	0.866758	0.0172718	0.537024	1.43832	0.524381	0.0701622	0.999982	2.99	3.09	3.56	4.26	3.28	3.88	4.42	4.19	3.87	5.98	6.79	6.39
505	gene-LOC104612303	LOC104612303	S-adenosylmethionine decarboxylase proenzyme-like	1982		D5			no|down	yes|down	no|down	no|down		3.11333	1.16667	1.40333	3.73333	4.28667	2.47333	3.26333	4.30333	0.780904	-0.356782	0.102289	0.406074	0.458157	-1.12609	0.000811273	0.00901433	0.429377	-1.21968	0.000658401	0.0648553	0.853457	-0.22861	0.297228	0.999982	2.5	3.4	3.44	1.39	1.16	0.95	1.53	1.3	1.38	3.79	3.85	3.56
506	gene-LOC104612325	LOC104612325	glycine-rich cell wall structural protein-like	855		D5			no|down	yes|down	no|up	no|down	6	122.943	301.447	786.283	1442.05	167.267	657.13	639.98	1666.56	0.793182	-0.334276	0.0116251	0.104313	0.451141	-1.14835	6.35e-19	1.54e-16	1.2127	0.278222	0.032461	0.722553	0.844838	-0.243254	0.124622	0.999982	98.61	125.32	144.9	315.8	286.84	301.7	797.39	783.4	778.06	1658.19	1340.85	1327.1
507	gene-LOC104612382	LOC104612382	putative glycine-rich cell wall structural protein 1	393		D5			no|down	yes|down	no|down	no|down		10.68	10.03	16.93	19.05	18.8467	31.3133	20.0067	30.6567	0.614364	-0.702834	0.00510568	0.0565704	0.316101	-1.66154	4.38e-17	8.07e-15	0.822439	-0.28202	0.362275	0.999929	0.606207	-0.722118	0.000205427	0.0326552	8.58	11.33	12.13	9.29	10.55	10.25	14.63	18.47	17.69	17.8	18.58	20.77
508	gene-LOC104612446	LOC104612446	pathogenesis-related protein PR-4-like	665		D5			no|up	yes|down	no|down	no|down	6	0.763333	9.71333	42.1767	140.573	0.686667	33.03	74.2567	254.05	1.25434	0.326933	0.749999	0.931341	0.291358	-1.77914	1.04e-13	1.24e-11	0.558467	-0.840456	4.75e-05	0.00946057	0.535551	-0.900904	0.000527894	0.0669325	1.01	0	1.28	12.4	7.4	9.34	50.91	37.74	37.88	187.69	114.43	119.6
509	gene-LOC104612459	LOC104612459	uncharacterized LOC104612459	2071		D5			no|down	yes|down	no|down	no|down		0.616667	0.663333	1.21667	2.20333	0.76	1.74667	1.73667	2.17667	0.861039	-0.215849	0.636126	0.888744	0.371362	-1.4291	0.000165109	0.00239403	0.705909	-0.502446	0.260735	0.999929	0.996423	-0.00517018	0.98647	0.999982	0.35	0.68	0.82	0.62	0.77	0.6	1.82	0.84	0.99	2.86	1.77	1.98
510	gene-LOC104612513	LOC104612513	uncharacterized LOC104612513	1001		D5	D10		no|up	yes|up	yes|up	no|up	4	163.157	132.497	115.263	52.3867	65.8733	32.32	40.8367	44.31	2.66042	1.41166	0.0357338	0.221421	4.09595	2.0342	9.41e-06	0.000204036	2.83344	1.50256	1.73e-06	0.000616711	1.15752	0.211033	0.0897432	0.999982	129.29	232.06	128.12	193.21	86.19	118.09	69.37	144.58	131.84	52.86	51.22	53.08
511	gene-LOC104612637	LOC104612637	uncharacterized LOC104612637	1438		D5			no|up	yes|up	no|up	no|down		137.12	145.47	113.473	88.0267	79.25	58.24	66.6067	116.723	1.85819	0.893896	0.0597733	0.301601	2.47046	1.30478	0.00108937	0.0113155	1.71355	0.776985	0.137801	0.999929	0.741066	-0.432326	0.132619	0.999982	109.64	185.88	115.84	210.85	91.29	134.27	73.91	140.06	126.45	84.69	94.53	84.86
512	gene-LOC104612735	LOC104612735	heat stress transcription factor B-2b-like	2081		D5			no|up	yes|up	no|up	no|up	1	20.4067	22.43	19.7833	10.95	12.6033	8.87667	10.23	9.21333	1.74117	0.800057	0.063152	0.311315	2.42046	1.27528	0.000111946	0.00172989	1.93649	0.953443	5.3e-05	0.0101718	1.19599	0.258208	0.114628	0.999982	16.2	27.14	17.88	28.46	17.26	21.57	14.02	23.28	22.05	11.23	10.74	10.88
513	gene-LOC104612781	LOC104612781	uncharacterized LOC104612781	1963		D5			no|up	yes|up	no|up	no|up		1.94333	2.35667	1.66333	3.33	1.2	1.12667	1.31	2.59667	1.74596	0.804017	0.0112631	0.101927	2.02796	1.02003	0.00324342	0.0272167	1.27393	0.349281	0.335021	0.999929	1.26069	0.334219	0.364726	0.999982	1.65	2.27	1.91	2.46	2.54	2.07	1.32	1.86	1.81	3.66	2.65	3.68
514	gene-LOC104612834	LOC104612834	probable protein S-acyltransferase 1	1257		D5			no|up	yes|up	no|up	no|up		2.15	1.62667	0.996667	0.636667	1.54667	0.666667	0.686667	0.496667	1.50488	0.589652	0.0695388	0.328695	2.39185	1.25813	0.00215035	0.0196084	1.46117	0.547126	0.240843	0.999929	1.25071	0.322751	0.676273	0.999982	1.8	2.88	1.77	1.61	1.43	1.84	0.97	0.97	1.05	0.47	0.81	0.63
515	gene-LOC104612942	LOC104612942	protein LURP-one-related 8-like	1055		D5			no|down	yes|down	no|down	no|up		10.7467	6.40667	20.9533	55.9833	21.0067	13.6633	21.0133	51.1767	0.560303	-0.835722	1.57e-05	0.000581416	0.463477	-1.10943	2.63e-07	8.58e-06	0.997661	-0.00337859	0.991929	0.999929	1.07489	0.104186	0.648197	0.999982	9.59	10.44	12.21	5.06	7.68	6.48	31.37	12.1	19.39	58.9	55.07	53.98
516	gene-LOC104613219	LOC104613219	heat stress transcription factor A-2c	1741		D5			no|up	yes|up	no|up	no|up	1	18.5267	24.4867	17.0333	0.65	8.33667	3.04333	6.31333	0.28	2.40134	1.26384	0.173319	0.53148	7.9994	2.99989	2.74e-09	1.44e-07	2.76504	1.4673	0.0176021	0.542233	2.27297	1.18458	0.164257	0.999982	14.36	28	13.22	38.96	13.17	21.33	9.24	22.53	19.33	0.61	0.72	0.62
517	gene-LOC104613278	LOC104613278	LEAF RUST 10 DISEASE-RESISTANCE LOCUS RECEPTOR-LIKE PROTEIN KINASE-like 2.1	2897		D5			no|down	yes|down	no|down	no|down		0.806667	1.09	2.05333	1.84	1.12667	2.37667	3.60333	2.27667	0.765739	-0.385075	0.230414	0.606321	0.448999	-1.15522	1.08e-05	0.000229857	0.571358	-0.807534	0.00235833	0.166984	0.790525	-0.339116	0.230185	0.999982	0.54	0.96	0.92	0.96	1.06	1.25	2.48	1.87	1.81	2.03	1.62	1.87
518	gene-LOC104613380	LOC104613380	GEM-like protein 4	1251		D5			no|up	yes|up	no|up	no|up		2.61333	3.6	2.79667	3.17	1.38333	1.60667	2.53667	2.89	2.07096	1.0503	0.00786572	0.0783244	2.21298	1.14599	0.00106811	0.0111434	1.10323	0.141729	0.683837	0.999929	1.06979	0.0973295	0.778096	0.999982	2.66	2.93	2.25	3.35	3.85	3.6	2.64	3.3	2.45	3.87	3.42	2.22
519	gene-LOC104613391	LOC104613391	protein ASPARTIC PROTEASE IN GUARD CELL 2-like	1667		D5			no|up	yes|up	no|up	no|up		1.16	1.61	0.626667	0.286667	0.553333	0.52	0.436667	0.166667	2.2602	1.17645	0.0176718	0.138342	3.06198	1.61446	0.0011681	0.011953	1.44348	0.529552	0.391775	0.999929	1.67079	0.740531	0.510241	0.999982	0.98	1.2	1.3	1.11	1.89	1.83	0.5	0.7	0.68	0.48	0.15	0.23
520	gene-LOC104613408	LOC104613408	CTL-like protein DDB_G0274487	2200		D5			no|down	yes|down	no|down	no|down		0.1	0.173333	0.693333	1.41333	0.433333	0.796667	1.06667	1.64333	0.276429	-1.85502	0.0214744	0.158344	0.192719	-2.37543	0.00057242	0.00674647	0.660472	-0.598431	0.264604	0.999929	0.871284	-0.198785	0.616965	0.999982	0.05	0.07	0.18	0.21	0.14	0.17	0.94	0.54	0.6	1.7	1.13	1.41
521	gene-LOC104613522	LOC104613522	potassium channel KAT2	3804		D5			no|down	yes|down	no|up	no|up		0.333333	1.95333	3.36	4.87	0.42	4.09667	3.42	4.42667	0.661116	-0.597025	0.234153	0.611396	0.476517	-1.0694	4.08e-05	0.000730307	1.14006	0.189112	0.452552	0.999929	1.08024	0.111346	0.714979	0.999982	0.15	0.29	0.56	2.34	1.72	1.8	4.26	3.45	2.37	5.79	4.25	4.57
522	gene-LOC109113905	LOC109113905		990		D5			no|up	yes|up	no|up	no|down		1.72667	1.63	0.6	0	0.91	0.693333	0.54	0.043333	1.82839	0.870572	0.0341303	0.214825	2.28937	1.19495	0.00706263	0.0492424	1.24476	0.315873	0.758605	0.999929	0.290981	-1.781	0.649831	1	1.06	2.48	1.64	1.49	2.06	1.34	0.53	0.85	0.42	0	0	0
523	gene-LOC109114165	LOC109114165	small heat shock protein, chloroplastic-like	700		D5			no|up	yes|up	no|up	no|down	4	54.89	32.63	19.8533	3.29333	30.58	7.04667	11.92	4.55667	1.86512	0.89927	0.258564	0.639684	4.10764	2.03831	0.000297768	0.00389653	1.63375	0.708184	0.091936	0.999929	0.683526	-0.548932	0.158671	0.999982	38.7	87.48	38.49	53.02	13.42	31.45	11.59	25.33	22.64	2.28	4.54	3.06
524	gene-LOC109114672	LOC109114672	probable disease resistance protein At4g27220	3233		D5			no|down	yes|down	no|down	no|up		0.656667	1.38	2.23333	2.63667	1.33667	2.86667	3.25667	2.44333	0.52672	-0.924892	0.00300931	0.0384491	0.468585	-1.09362	2.26e-05	0.000434637	0.689995	-0.535341	0.0715602	0.999929	1.0641	0.0896273	0.723407	0.999982	0.48	0.69	0.8	1.06	2	1.08	3.16	1.85	1.69	2.9	2.74	2.27
525	gene-LOC109114696	LOC109114696	transcription factor LAX PANICLE-like	916		D5			no|down	yes|down	no|down	no|up		0.03	0.106667	0.353333	0.066667	0.06	1.32667	0.373333	0.066667	0.543746	-0.878995	0.78022	1	0.0772962	-3.69346	0.000830798	0.00915507	0.912224	-0.13254	0.924088	0.999929	1.02717	0.0386791	0.987196	1	0	0.09	0	0.22	0	0.1	0.39	0	0.67	0	0.1	0.1
526	gene-LOC109114962	LOC109114962		1206		D5			no|up	yes|up	no|up	no|up		1.26333	1.92667	1.05667	0.383333	0.516667	0.16	1.03333	0.356667	2.63497	1.39778	0.0128878	0.111476	11.7891	3.55938	2.45e-06	6.27e-05	1.00987	0.0141704	0.985835	0.999929	1.06025	0.0844066	0.932861	0.999982	0.89	1.47	1.43	2.26	2.02	1.5	0.55	1.45	1.17	0.35	0.55	0.25
527	gene-LOC109115059	LOC109115059	uncharacterized LOC109115059	2819		D5			no|down	yes|down	no|down	no|down		0.4	0.71	1.23333	1.08667	1.96667	2.83	2.15333	2.95667	0.259165	-1.94806	0.0690212	0.327496	0.218028	-2.19742	2.02e-08	8.66e-07	0.526403	-0.92576	0.0427332	0.825612	0.350474	-1.51262	0.00191701	0.162041	0.02	0.87	0.31	0.71	0.95	0.47	0.92	1.28	1.5	0.2	1.1	1.96
528	gene-LOC109115062	LOC109115062	protein NEGATIVE REGULATOR OF RESISTANCE-like	372		D5			no|up	yes|up	no|down	no|down		94.9267	147.143	67.6433	5.69333	79.4167	60.8033	131.82	6.87667	1.34176	0.424124	0.0123572	0.108728	2.48957	1.3159	6.8e-15	9.31e-13	0.517643	-0.94997	0.300253	0.999929	0.782574	-0.353701	0.556212	0.999982	81.2	88.98	114.6	148.13	150.28	143.02	65.38	71.99	65.56	5.93	4.67	6.48
529	gene-LOC109115177	LOC109115177	uncharacterized LOC109115177, transcript variant X1	3182		D5			no|up	yes|down	no|up	no|down		0.126667	0.326667	1.10667	1.51667	0.116667	0.963333	1.02	1.78667	1.46814	0.553991	0.665505	1	0.267616	-1.90176	0.00113818	0.0117029	1.03349	0.0475223	0.941209	0.999929	0.789943	-0.340179	0.301423	0.999982	0.24	0.14	0	0.26	0.46	0.26	2.05	0.69	0.58	2.15	1.3	1.1
530	gene-LOC109115234	LOC109115234	cysteine-rich receptor-like protein kinase 10	2524		D5			no|down	yes|down	no|down	no|up		0.263333	0.286667	1.55667	0.416667	0.53	1.31	4.80333	0.356667	0.529054	-0.918512	0.0895516	0.379002	0.214418	-2.22151	3.62e-06	8.78e-05	0.332425	-1.5889	0.19661	0.999929	1.1534	0.20589	0.81969	0.999982	0.19	0.29	0.31	0.3	0.32	0.24	3.4	0.5	0.77	0.96	0.15	0.14
531	gene-LOC109115563	LOC109115563	uncharacterized LOC109115563	547		D5			no|down	yes|down	no|down	no|down	3	10.0033	25.2233	45.34	28.0167	17.7767	52.6233	59.0567	27.6667	0.609424	-0.714481	0.0163006	0.130586	0.468633	-1.09347	1.2e-07	4.22e-06	0.730485	-0.453074	0.0603497	0.944462	0.924612	-0.113081	0.705376	0.999982	9.21	11.01	9.79	25.35	30	20.32	40.39	45.57	50.06	25.41	35.21	23.43
532	gene-LOC109115955	LOC109115955	uncharacterized LOC109115955	626		D5			no|up	yes|up	no|down	no|up		41.14	34.7833	13.4967	0.056667	30.2967	16.7367	13.91	0	1.48334	0.568852	0.00054265	0.0106301	2.06013	1.04273	5.06e-08	1.94e-06	0.956124	-0.0647302	0.846974	0.999929	2.07054	1.05001	0.796928	1	34.73	42.02	46.67	32.26	40.72	31.37	13	10.09	17.4	0	0	0.17
533	gene-LOC104585729	LOC104585729	(-)-germacrene D synthase-like	1948	D1				yes|down	no|up	no|up	no|down		0.826667	0.936667	0.176667	0.316667	4.68	0.333333	0.086667	0.393333	0.180359	-2.47105	5.98e-16	1.35e-13	2.9524	1.56189	0.00802558	0.0541017	2.22383	1.15304	0.37445	0.999929	0.832176	-0.265039	0.732651	0.999982	0.48	0.65	1.35	0.59	0.91	1.31	0.38	0.12	0.03	0.39	0.28	0.28
534	gene-LOC104590893	LOC104590893	(-)-germacrene D synthase-like	1928	D1				yes|down	no|up	no|up	no|up		0.623333	0.766667	0.093333	0.273333	3.08667	0.23	0.06	0.16	0.222205	-2.17004	7.12e-10	7.57e-08	3.14336	1.65231	0.0172355	0.0956799	1.48214	0.567684	0.729612	0.999929	1.63268	0.707243	0.448624	0.999982	0.77	0.5	0.6	0.65	1.1	0.55	0.08	0.16	0.04	0.22	0.37	0.23
535	gene-LOC104598218	LOC104598218	(-)-germacrene D synthase-like	1905	D1				yes|up	no|down	no|up	no|up	5	1.79667	5.95667	82.4433	420.76	0.196667	8.17	32.0067	240.137	10.0076	3.32302	9.75e-12	1.4e-09	0.70865	-0.496854	0.426722	0.7065	2.62754	1.39371	0.0603928	0.944462	1.7304	0.791102	0.508116	0.999982	1.58	1.53	2.28	6.93	7.11	3.83	139.8	51.89	55.64	659.15	296.63	306.5
536	gene-LOC104607815	LOC104607815	11-beta-hydroxysteroid dehydrogenase 1B-like, transcript variant X1	1423	D1				yes|down	no|down	no|down	no|up		1.13667	0.63	1.11333	1.77667	2.61667	1.01	1.04667	1.48667	0.46193	-1.11425	0.00224588	0.0313122	0.596785	-0.744717	0.177765	0.445069	0.958516	-0.0611254	0.920884	0.999929	1.16275	0.21754	0.710551	0.999982	0.82	1.61	0.98	0.64	0.55	0.7	0.76	1.22	1.36	1.59	1.4	2.34
537	gene-LOC104591185	LOC104591185	11S globulin seed storage protein G3-like	643	D1		D10		yes|down	no|down	yes|down	no|down		0	0.023333	0.13	0	1.48	0.153333	3.31	0.063333	0.0112079	-6.47934	1.78e-06	8.75e-05	0.224655	-2.15422	0.321171	1	0.0333623	-4.90564	2.35e-05	0.00553854	0.293207	-1.77001	0.661118	1	0	0	0	0	0	0.07	0.32	0	0.07	0	0	0
538	gene-LOC104601507	LOC104601507	11S globulin subunit beta-like	1753	D1				yes|down	no|down	no|down	no|down		0	0	0.13	0.016667	0.6	0.056667	0.806667	0.03	0.0127599	-6.29224	5.31e-06	0.000222486	0.145115	-2.78474	0.330487	1	0.166738	-2.58435	0.0455103	0.838789	0.562848	-0.829182	0.811782	1	0	0	0	0	0	0	0.26	0.09	0.04	0	0.05	0
539	gene-LOC104610045	LOC104610045	1-aminocyclopropane-1-carboxylate oxidase homolog 1-like, transcript variant X1	1711	D1				yes|down	no|down	no|down	no|down	5	2.44	5.44	7.86667	15.0933	5.93667	9.17667	10.8067	16.8167	0.480474	-1.05747	3.52e-07	2.07e-05	0.587065	-0.768409	6.34e-05	0.0010736	0.731578	-0.450917	0.0285243	0.680444	0.917243	-0.124624	0.553678	0.999982	2.31	2.58	2.43	5.86	5.63	4.83	8.1	7.17	8.33	16.59	15.78	12.91
540	gene-LOC104610795	LOC104610795	26S proteasome non-ATPase regulatory subunit 13 homolog B-like	1471	D1				yes|up	no|up	no|up	no|up		19.97	19.3033	20.03	9.85	8.5	10.53	11.0533	5.13	2.51237	1.32905	1.68e-21	6.76e-19	1.76915	0.823053	7.2e-09	3.42e-07	1.77862	0.830759	5.45e-05	0.01027	1.8798	0.910582	0.00701423	0.366678	17.32	22.33	20.26	18.71	21.53	17.67	17.79	22.38	19.92	9.36	11.63	8.56
541	gene-LOC104588316	LOC104588316	5'-adenylylsulfate reductase 1, chloroplastic-like	1958	D1				yes|up	no|up	no|up	no|down	5	19.4633	18.75	20.1	32.8533	9.47667	13.6033	16.3833	48.5	2.22935	1.15663	0.000739354	0.0135576	1.35169	0.434767	0.00784045	0.0531389	1.23096	0.299779	0.0945172	0.999929	0.667982	-0.582119	0.0234315	0.682527	16.71	25.17	16.51	21.12	15.67	19.46	17.53	22.79	19.98	36.71	29.01	32.84
542	gene-LOC104612772	LOC104612772	5'-adenylylsulfate reductase 3, chloroplastic-like	1817	D1				yes|up	no|up	no|up	no|down		69.9567	56.3133	39.6667	61.23	22.2767	32.9733	36.2033	119.923	3.3677	1.75176	1.84e-11	2.5e-09	1.67598	0.745001	1.32e-09	7.34e-08	1.09909	0.136309	0.490473	0.999929	0.502153	-0.9938	0.0485758	0.89786	56.16	91.05	62.66	58.46	46.7	63.78	38.35	42.95	37.7	69.81	53.22	60.66
543	gene-LOC104587905	LOC104587905	9-cis-epoxycarotenoid dioxygenase NCED6, chloroplastic-like	2694	D1				yes|up	no|up	no|up	no|up		1.94333	4.64333	6.79	4.04	1.00333	2.50667	4.86667	2.64	2.06293	1.0447	0.000774495	0.0140179	1.81733	0.861824	2.11e-05	0.000411632	1.39501	0.480279	0.00365976	0.226164	1.50548	0.590222	0.0877099	0.999982	1.4	2.75	1.68	5.18	4.44	4.31	6.35	6.68	7.34	3.52	4.73	3.87
544	gene-LOC104590552	LOC104590552	ABC transporter G family member 15-like	675	D1				yes|down	no|down	no|up	no|no test		0.046667	0	0.05	0	2.1	0.35	0	0	0.0363316	-4.78263	0.000842644	0.0149235	0.0825939	-3.59782	0.0945338	1	2.0486	1.03464	0.799836	1	1	0	1	1	0	0.14	0	0	0	0	0	0	0.15	0	0	0
545	gene-LOC104592319	LOC104592319	ABC transporter G family member 39-like	4994	D1				yes|up	no|up	no|up	no|up		0.836667	1.51333	5.09	3.40333	0.403333	1.18333	3.10667	2.53667	2.26589	1.18008	0.000115965	0.00315381	1.24091	0.311393	0.24871	0.53716	1.66996	0.739814	0.436953	0.999929	1.32782	0.409064	0.318564	0.999982	0.79	0.83	0.89	1.82	1.42	1.3	10.54	1.89	2.84	5.64	2.18	2.39
546	gene-LOC104599231	LOC104599231	ABC transporter G family member 6-like	2992	D1				yes|down	no|down	no|down	no|down		1.76667	10.8133	17.6433	80.45	4.14333	11.39	19.5033	80.8833	0.459019	-1.12338	7.6e-08	5.24e-06	0.926384	-0.110317	0.343601	0.634276	0.909551	-0.136774	0.669384	0.999929	0.982047	-0.0261366	0.896435	0.999982	1.33	1.79	2.18	10.52	11.83	10.09	25.79	13.22	13.92	89.6	72.58	79.17
547	gene-LOC104597161	LOC104597161	abscisic acid 8'-hydroxylase 2-like	1925	D1				yes|down	no|down	no|down	no|down		1.10333	0.166667	0.123333	0	2.81	0.35	0.14	0.016667	0.415692	-1.26641	0.000128814	0.00343193	0.451572	-1.14697	0.21302	0.494484	0.937434	-0.0932105	0.936957	0.999929	0.545804	-0.873545	0.830485	1	0.89	1.24	1.18	0.23	0.12	0.15	0.12	0.1	0.15	0	0	0
548	gene-LOC104597251	LOC104597251	aldose reductase-like, transcript variant X2	1188	D1				yes|down	no|down	no|up	no|down		0.743333	0.653333	1.19333	11.3333	2.13333	1.24667	1.08333	15.3733	0.353741	-1.49923	0.000752259	0.0137233	0.520337	-0.942482	0.0868703	0.28672	1.00597	0.00859421	0.987762	0.999929	0.708752	-0.496647	0.031481	0.777932	0.73	0.62	0.88	0.68	0.51	0.77	1.65	0.97	0.96	11	11.52	11.48
549	gene-LOC104587179	LOC104587179	allantoinase	1752	D1				yes|down	no|up	no|down	no|down		3.40667	2.95333	4.70667	10.9533	8.82667	1.87333	5.25	15.5667	0.412843	-1.27633	3.25e-11	4.28e-09	1.53419	0.617476	0.045306	0.186641	0.896387	-0.157806	0.59994	0.999929	0.693312	-0.528424	0.00467111	0.290933	2.41	3.49	4.32	2.95	3.69	2.22	5.78	4.68	3.66	11.13	10.19	11.54
550	gene-LOC104601633	LOC104601633	ankyrin repeat-containing protein ITN1-like	1685	D1				yes|up	no|down	no|up	no|up		3.51	8.51	9.28	3.84	1.63333	13.9867	6.09667	2.11333	2.34556	1.22994	7.95e-05	0.00228299	0.595708	-0.747324	2.68e-05	0.000504474	1.50354	0.588362	0.00583663	0.29633	1.79337	0.842676	0.14181	0.999982	3.5	2.71	4.32	9.36	7.03	9.14	10.48	8.29	9.07	5.43	3.1	2.99
551	gene-LOC104590189	LOC104590189	annexin D4-like, transcript variant X1	1182	D1				yes|down	no|down	no|down	no|up	6	4.09	16.1567	36.5833	112.227	12.5	29.49	39.7267	96.61	0.358733	-1.47902	9.72e-11	1.19e-08	0.5415	-0.884966	3.36e-09	1.73e-07	0.921268	-0.118307	0.349696	0.999929	1.13613	0.184134	0.331928	0.999982	4.08	3.39	4.8	18.73	16.45	13.29	36.02	35.16	38.57	96.05	127.51	113.12
552	gene-LOC104608822	LOC104608822	annexin-like protein RJ4	1274	D1				yes|up	no|up	no|down	no|down		2.88333	1.64	1.57333	1.11333	1.5	1.11667	1.87333	2.88667	2.08379	1.05921	0.00255869	0.0342374	1.44055	0.526618	0.314432	0.607144	0.830488	-0.267968	0.546363	0.999929	0.374968	-1.41516	0.00305367	0.221245	2.6	3.67	2.38	0.58	1.95	2.39	1.07	2.2	1.45	1.56	1.14	0.64
553	gene-LOC104608591	LOC104608591	aspartyl protease AED3-like	1591	D1				yes|up	no|up	no|up	no|down		718.52	661.183	194.323	0.25	338.49	401.03	151.02	0.466667	2.28209	1.19036	1.69e-57	2.95e-54	1.60801	0.685273	5.01e-13	5.46e-11	1.28213	0.358539	0.107027	0.999929	0.547723	-0.868482	0.255147	0.999982	597.36	796.34	761.86	548.17	730.26	705.12	157.04	214.97	210.96	0.28	0.31	0.16
554	gene-LOC104598677	LOC104598677	ATP sulfurylase 1, chloroplastic-like, transcript variant X2	2052	D1			D15	yes|up	no|up	no|up	yes|down	5	7.23667	5.57667	3	17.8167	3.76	3.00667	2.37667	37.2833	2.07456	1.0528	3.12e-07	1.86e-05	1.81792	0.862288	0.000106953	0.00166236	1.25023	0.322193	0.26738	0.999929	0.470529	-1.08765	0.000189198	0.0305311	6.12	8.68	6.91	5.94	4.45	6.34	2.84	3.12	3.04	20.58	15.31	17.56
555	gene-LOC104600279	LOC104600279	BAG family molecular chaperone regulator 6	4482	D1				yes|up	no|up	no|up	no|up		5.58333	9.13	5.58667	3.91	1.65	2.39	1.91667	3.52333	3.54688	1.82655	0.000146043	0.00378034	3.74703	1.90575	0.00917323	0.0600744	2.86686	1.51947	0.0683629	0.989423	1.11612	0.158487	0.90213	0.999982	3.59	9.13	4.03	14.93	4.42	8.04	3.52	6.9	6.34	8.63	1.64	1.46
556	gene-LOC104596982	LOC104596982	BAHD acyltransferase DCR	1900	D1				yes|down	no|down	no|up	no|up		0.326667	0.086667	0.37	0.096667	1.52333	0.373333	0.166667	0.063333	0.229247	-2.12503	1.85e-05	0.000658458	0.223933	-2.15886	0.0291965	0.138893	2.25868	1.17548	0.362665	0.999929	1.49211	0.577349	0.677795	0.999982	0.19	0.32	0.47	0.14	0.12	0	0.79	0.2	0.12	0.09	0.04	0.16
557	gene-LOC104596439	LOC104596439	basic 7S globulin 2-like	1623	D1				yes|down	no|down	no|down	no|down		1.27	1.77	6.12	9.58	5.07333	3.44667	11.2067	11.6267	0.269606	-1.89107	4.83e-11	6.2e-09	0.501247	-0.996408	0.00177191	0.0167883	0.562773	-0.829375	0.50509	0.999929	0.809108	-0.305596	0.335866	0.999982	0.97	1.11	1.73	1.59	2.53	1.19	12.11	1.4	4.85	14.28	7.39	7.07
558	gene-LOC104609579	LOC104609579	basic endochitinase-like	1253	D1				yes|up	no|up	no|up	no|down		356.583	235.887	101.033	305.103	141.417	229.203	85.7433	409.727	2.71416	1.44051	3.33e-55	4.98e-52	1.00863	0.0123998	0.919341	0.971336	1.16214	0.216784	0.387903	0.999929	0.732232	-0.449627	0.115062	0.999982	283.75	428.17	357.83	246.27	215.98	245.41	83.38	106.84	112.88	396.42	246.04	272.85
559	gene-LOC104597833	LOC104597833	basic leucine zipper 43-like	1614	D1				yes|down	no|down	no|down	no|down		0.056667	0.186667	0.333333	0.346667	0.793333	0.773333	0.593333	0.503333	0.0780104	-3.68019	0.000126968	0.00338705	0.247669	-2.01352	0.0400389	0.17146	0.550567	-0.861009	0.803599	0.999929	0.69223	-0.530677	0.621756	0.999982	0.16	0.01	0	0.1	0.32	0.14	0.4	0	0.6	0	0.64	0.4
560	gene-LOC104599584	LOC104599584	bidirectional sugar transporter SWEET1-like	1362	D1				yes|up	no|up	no|up	no|up		27.19	38.7667	94.0933	30.2367	13.5633	19.9133	93.0833	28.3533	2.21247	1.14566	1.21e-10	1.46e-08	1.92406	0.94415	2.04e-13	2.37e-11	1.02159	0.0308146	0.872393	0.999929	1.04639	0.0654227	0.921542	0.999982	24.49	35.16	21.92	38.81	42.23	35.26	74.28	110.32	97.68	33.26	34.73	22.72
561	gene-LOC104597209	LOC104597209	cationic peroxidase 1-like	1704	D1				yes|down	no|down	no|up	no|up	3	28.2767	98.99	65.8933	18.2733	69.1567	140.647	53.6967	10.7267	0.439458	-1.1862	9.45e-15	2.02e-12	0.688431	-0.538616	2.72e-06	6.89e-05	1.21007	0.275092	0.154986	0.999929	1.67655	0.745493	0.00600317	0.336544	21.41	23.63	39.79	106.82	99.17	90.98	62.55	68.48	66.65	13.16	19.73	21.93
562	gene-LOC104610459	LOC104610459	ceramide kinase-like, transcript variant X1	3026	D1				yes|up	no|up	no|up	no|up		5.29333	4.87667	4.13333	2.59333	2.35667	2.61667	2.77667	1.45	2.46395	1.30097	2.17e-12	3.39e-10	1.823	0.866314	2.89e-05	0.000538742	1.46658	0.552458	0.0137738	0.479106	1.7008	0.766215	0.0125486	0.497482	4.75	5.38	5.75	4.18	5.26	5.19	3.79	4.1	4.51	2.46	2.97	2.35
563	gene-LOC104594210	LOC104594210	chlorophyll a-b binding protein 151, chloroplastic-like	973	D1				yes|up	no|up	no|up	no|up		4.01	3.89667	1.88	0.27	1.88333	2.43	1.69667	0.03	2.3301	1.22039	0.00176955	0.0261696	1.56683	0.647846	0.0963685	0.305649	1.0911	0.125783	0.822327	0.999929	8.16923	3.0302	0.114329	0.999982	3.96	3.32	4.75	3.36	4.12	4.21	1.42	1.73	2.49	0.53	0.19	0.09
564	gene-LOC104609598	LOC104609598	cinnamoyl-CoA reductase-like SNL6	1214	D1				yes|down	no|down	no|down	no|down	3	9.33667	19.1567	28.04	28.5233	28.0467	38.1067	36.5867	53.7933	0.361224	-1.46903	5.83e-21	2.11e-18	0.501033	-0.997022	8.81e-12	7.53e-10	0.773676	-0.370198	0.013457	0.475379	0.515651	-0.955532	0.00080995	0.0892356	7.08	8.84	12.09	18.74	19.9	18.83	32.18	24.07	27.87	33.77	25.76	26.04
565	gene-LOC104604925	LOC104604925	cysteine-rich receptor-like protein kinase 10	2053	D1				yes|down	no|down	no|down	no|down		0.063333	0.026667	0.133333	0	0.443333	0.12	0.406667	0.013333	0.154637	-2.69304	0.00223676	0.0312059	0.204577	-2.28928	0.163521	1	0.334482	-1.58	0.350906	0.999929	0.545804	-0.873545	0.830485	1	0.06	0.1	0.03	0	0.04	0.04	0.4	0	0	0	0	0
566	gene-LOC104600015	LOC104600015	cytochrome P450 78A7-like	2360	D1				yes|down	no|down	no|down	no|down		6.65667	1.69	0.803333	0.01	16.91	2.71	1.84667	0.03	0.427183	-1.22707	3.27e-17	8.67e-15	0.612593	-0.706999	0.0376542	0.164784	0.439204	-1.18704	0.0011345	0.0978365	0.382727	-1.38561	0.60794	1	6.08	6.96	6.93	1.96	1.68	1.43	0.71	0.69	1.01	0	0	0.03
567	gene-LOC104599689	LOC104599689	cytochrome P450 85A-like	1666	D1				yes|down	no|up	no|up	no|down		4.40667	1.96667	1.92	1.59333	10.59	0.823333	1.68333	3.89	0.44397	-1.17147	2.94e-07	1.78e-05	2.2652	1.17964	0.00848331	0.0563536	1.21679	0.283081	0.608532	0.999929	0.419733	-1.25246	0.000470435	0.0607317	4.24	3.53	5.45	1.06	2.02	2.82	1.2	2.39	2.17	1.61	1.86	1.31
568	gene-LOC104605975	LOC104605975	cytochrome P450 86B1-like	1768	D1				yes|down	no|down	no|no test	no|no test		0.04	0	0	0	0.443333	0.03	0	0	0.0916227	-3.44815	0.00310767	0.0392507	0.285671	-1.80757	0.625363	1	1	0	1	1	1	0	1	1	0	0.04	0.08	0	0	0	0	0	0	0	0	0
569	gene-LOC104601639	LOC104601639	cytochrome P450 CYP73A100-like	2076	D1				yes|down	no|down	no|down	no|up		6.29667	2.20333	1.14667	0.04	19.1033	3.49	1.62667	0.033333	0.358795	-1.47877	0.00426447	0.0495573	0.620103	-0.689421	0.0221514	0.114615	0.729629	-0.454764	0.610899	0.999929	1.14378	0.193808	0.935607	1	5.54	5.01	8.34	2.27	2.66	1.68	2.19	0.47	0.78	0.12	0	0
570	gene-LOC104606255	LOC104606255	cytokinin dehydrogenase 1-like	1926	D1				yes|down	no|up	no|down	no|down		0.843333	1.58667	0.636667	1.84	3.1	0.866667	1.6	2.56	0.288082	-1.79545	1.07e-06	5.59e-05	1.79663	0.845292	0.143362	0.390365	0.402634	-1.31246	0.0200402	0.573909	0.699463	-0.515681	0.313809	0.999982	0.46	1.26	0.81	1.11	2.17	1.48	1.02	0.5	0.39	2.4	2.27	0.85
571	gene-LOC104610555	LOC104610555	cytokinin dehydrogenase 5-like, transcript variant X1	2465	D1				yes|up	no|up	no|up	no|down		13.6967	23.98	18.0367	3.69	6.64333	18.4433	15.5133	5.29	2.21394	1.14662	8.81e-14	1.71e-11	1.27301	0.348243	0.00371963	0.0301124	1.15271	0.205024	0.224118	0.999929	0.673022	-0.571274	0.0297114	0.757035	11.35	16.96	12.78	23.24	25.46	23.24	14.94	18.82	20.35	3.44	3.67	3.96
572	gene-LOC104608185	LOC104608185	dof zinc finger protein DOF1.4-like, transcript variant X1	2134	D1				yes|up	no|up	no|up	no|up		15.5233	26.0133	37.5167	34.9533	10.2267	17.5567	33.33	32.7633	2.03625	1.02592	6.03e-14	1.19e-11	1.42827	0.514269	1.23e-05	0.00025692	1.06198	0.0867633	0.498529	0.999929	1.03764	0.0533092	0.687633	0.999982	11.28	21.31	13.98	25.08	27.68	25.28	40.14	36.4	36.01	32.32	35.9	36.64
573	gene-LOC104587166	LOC104587166	E3 ubiquitin-protein ligase UPL7, transcript variant X1	4007	D1			D15	yes|down	no|down	no|down	yes|down		8.28	10.1167	9.69	7.81	18.44	16.9367	17.0467	16.2833	0.488352	-1.03401	1.42e-17	4.03e-15	0.588993	-0.763679	1.53e-11	1.25e-09	0.576963	-0.793449	5.66e-07	0.00024896	0.479684	-1.05984	2.69e-14	1.43e-10	6.69	9.08	9.07	10.04	9.17	11.14	9.98	10.8	8.29	7.01	7.66	8.76
574	gene-LOC104608509	LOC104608509	elongation of fatty acids protein 3-like	1290	D1				yes|down	no|up	no|no test	no|no test		1.74667	0.066667	0	0	4.71333	0.063333	0	0	0.41035	-1.28507	0.000246185	0.00575375	1.02786	0.0396445	0.987351	1	1	0	1	1	1	0	1	1	1.89	1.41	1.94	0	0	0.2	0	0	0	0	0	0
575	gene-LOC104613122	LOC104613122	epidermis-specific secreted glycoprotein EP1-like	1657	D1				yes|down	no|down	no|down	no|down		0.246667	0.363333	0.463333	0.016667	1.01667	1.04667	0.59	0.046667	0.257957	-1.9548	0.00137713	0.0217321	0.3414	-1.55047	0.00837666	0.0558863	0.780512	-0.357508	0.630251	0.999929	0.384504	-1.37893	0.606586	1	0.11	0.21	0.42	0.37	0.24	0.48	0.28	0.42	0.69	0.05	0	0
576	gene-LOC104603715	LOC104603715	expansin-like A2	1043	D1				yes|up	no|up	no|up	no|up	5	15.0633	13.2567	17.0267	48.5	5.45667	7.97333	10.14	26.1633	3.06394	1.61539	7.37e-13	1.28e-10	1.64386	0.717091	0.00482278	0.0367972	1.71124	0.775038	0.00561043	0.291374	1.76713	0.821408	0.000175378	0.0289592	14.75	18.44	12	14.49	11.87	13.41	20.3	14.89	15.89	53.21	44.94	47.35
577	gene-LOC104594023	LOC104594023	FAD-dependent urate hydroxylase-like	1372	D1				yes|down	no|down	no|down	no|up		0.6	0.91	0.983333	0.75	2.25	1.83	2.20667	0.686667	0.284558	-1.81321	7.73e-05	0.00223997	0.485671	-1.04195	0.0234308	0.119225	0.449423	-1.15386	0.0632285	0.962666	1.06186	0.0865894	0.900225	0.999982	0.33	0.52	0.95	0.87	1.13	0.73	1.73	0.47	0.75	1.35	0.37	0.53
578	gene-LOC104595254	LOC104595254	F-box/kelch-repeat protein At1g80440-like	1497	D1				yes|up	no|up	no|up	no|down		3.45667	2.40667	1.30667	0.056667	1.76333	1.17	0.696667	0.136667	2.07569	1.05359	0.00414231	0.0486234	2.04126	1.02946	0.0118601	0.0728222	1.91579	0.93794	0.116459	0.999929	0.400283	-1.32091	0.401533	0.999982	2.18	5.47	2.72	3	1.6	2.62	0.78	1.38	1.76	0.06	0	0.11
579	gene-LOC104587180	LOC104587180	GDSL esterase/lipase At5g22810	1497	D1				yes|down	no|down	no|down	no|up		1.64667	0.053333	0	0.036667	4.07667	0.106667	0.013333	0.016667	0.432799	-1.20823	3.31e-05	0.00106195	0.503443	-0.990099	0.572826	1	0.540021	-0.888914	0.827549	1	1.89697	0.923698	0.791211	1	1.11	2.07	1.76	0	0.11	0.05	0	0	0	0	0.11	0
580	gene-LOC104603635	LOC104603635	GDSL esterase/lipase EXL3-like, transcript variant X1	1692	D1				yes|down	no|down	no|down	no|down		2.99667	35.9733	25.3567	2.9	7.79333	38.1867	27.3867	2.98667	0.416476	-1.26369	5.77e-09	5.12e-07	0.923459	-0.114881	0.294328	0.586513	0.915485	-0.127392	0.638005	0.999929	0.953009	-0.0694384	0.839092	0.999982	2.27	2.88	3.84	31.36	38.89	37.67	22.4	29.58	24.09	3.59	2.77	2.34
581	gene-LOC104609269	LOC104609269	guanine nucleotide-binding protein alpha-1 subunit-like, transcript variant X2	1950	D1				yes|down	no|down	no|down	no|up		1.04	0.986667	1.09	1.28667	2.24	1.25667	1.71667	0.626667	0.492808	-1.0209	0.00300637	0.0384349	0.772242	-0.372874	0.448627	0.723959	0.641093	-0.641395	0.127622	0.999929	2.00585	1.00421	0.0579655	0.962185	0.93	0.79	1.4	0.32	1.5	1.14	1.3	1.02	0.95	1.38	1.73	0.75
582	gene-LOC104596515	LOC104596515	heat shock 70 kDa protein 8, transcript variant X2	2264	D1				yes|up	no|up	no|up	no|up		9.39667	5.50333	4.02667	1.21667	5.02	2.74333	2.95	0.92	2.0341	1.02439	1.71e-09	1.65e-07	1.98505	0.989173	1.06e-05	0.000226437	1.36174	0.445452	0.0621812	0.958792	1.28151	0.357843	0.410571	0.999982	7.66	11.98	8.55	6.39	4.09	6.03	3.65	4.75	3.68	1.16	0.96	1.53
583	gene-LOC104589523	LOC104589523	IAA-amino acid hydrolase ILR1-like 3	1938	D1				yes|up	no|up	no|up	no|down		1.86667	2.02667	2.83667	1.59667	1	1.66667	2.36667	1.61333	2.00141	1.00102	0.00320719	0.0401772	1.1924	0.253866	0.414564	0.696602	1.19469	0.256642	0.329584	0.999929	0.979637	-0.0296813	0.935332	0.999982	1.39	1.81	2.4	1.79	2.36	1.93	2.64	3.13	2.74	1.16	1.5	2.13
584	gene-LOC104610023	LOC104610023	inorganic phosphate transporter 1-4-like	2142	D1				yes|down	no|no test	no|up	no|up		0.103333	0	0.113333	0.033333	0.82	0	0.043333	0.02	0.132815	-2.91251	2.2e-05	0.000756342	1	0	1	1	2.64697	1.40434	0.438567	0.999929	1.54348	0.626188	0.78027	1	0.06	0.12	0.13	0	0	0	0.27	0	0.07	0	0.07	0.03
585	gene-LOC104600863	LOC104600863	inorganic phosphate transporter 1-4-like, transcript variant X2	2010	D1				yes|down	no|down	no|up	no|up		2.96667	2.01333	11.72	2.09	6.49333	3.37667	10.4	1.23333	0.491571	-1.02453	3.89e-06	0.000168811	0.570083	-0.810757	0.00360553	0.0294117	1.16989	0.226367	0.873653	0.999929	1.687	0.754461	0.313967	0.999982	2.18	2.84	3.88	1.54	2.29	2.21	27.56	1.35	6.25	4.66	0.79	0.82
586	gene-LOC104600676	LOC104600676	IQ domain-containing protein IQM1, transcript variant X1	2056	D1				yes|down	no|down	no|down	no|down		0.826667	0.873333	1.12	0.593333	1.84333	1.04	1.89333	0.726667	0.485546	-1.04232	0.00342242	0.0422576	0.815996	-0.293365	0.505307	0.763961	0.594599	-0.750011	0.0538221	0.898203	0.801817	-0.318654	0.501964	0.999982	0.68	0.78	1.02	0.63	1.04	0.95	1.47	1.03	0.86	0.63	0.46	0.69
587	gene-LOC104588760	LOC104588760	laccase-17-like	2018	D1				yes|down	no|down	no|down	no|no test		0.25	0.22	0.013333	0	1.67333	0.233333	0.07	0	0.160399	-2.64026	1.41e-07	9.19e-06	0.903651	-0.146162	0.869273	0.949576	0.188333	-2.40864	0.253032	0.999929	1	0	1	1	0.18	0.3	0.27	0.43	0.15	0.08	0.04	0	0	0	0	0
588	gene-LOC104596957	LOC104596957	lactosylceramide 4-alpha-galactosyltransferase-like	2710	D1				yes|up	no|up	no|up	no|up	5	1.69667	3.85	4.99333	9.26333	0.643333	2.85667	4.69	8.85	2.84785	1.50988	1.48e-06	7.46e-05	1.31189	0.391652	0.0639289	0.235026	1.06197	0.0867468	0.689161	0.999929	1.02994	0.0425663	0.816359	0.999982	1.52	1.75	1.82	3.3	4.36	3.89	5.67	4.89	4.42	8.24	10.73	8.82
589	gene-LOC104609099	LOC104609099	lamin-like protein	732	D1				yes|down	no|down	no|down	no|down		1.40667	0.566667	0.043333	0.043333	7.87	1.49333	0.443333	0.086667	0.196697	-2.34595	2.51e-09	2.38e-07	0.368653	-1.43966	0.0737769	0.257028	0.111214	-3.16859	0.154756	0.999929	0.580043	-0.785767	0.822323	1	1.42	1.09	1.71	0.6	0.68	0.42	0	0	0.13	0	0	0.13
590	gene-LOC104598918	LOC104598918	late embryogenesis abundant protein Lea5	798	D1				yes|up	no|up	no|up	no|up	5	21.27	15.21	24.1167	68.8233	10.03	8.36	24.02	41.2867	2.30628	1.20557	2.3e-10	2.66e-08	1.78305	0.834348	0.000654727	0.00754987	1.02064	0.0294677	0.969478	0.999929	1.62544	0.70083	0.0209482	0.643297	17.93	25.63	20.25	15.78	15.98	13.87	38.55	14.65	19.15	88.23	56.67	61.57
591	gene-LOC104588255	LOC104588255	leucine-rich repeat extensin-like protein 4	1573	D1				yes|up	no|up	no|down	no|down		4.63333	6.32333	4.06333	1.19333	1.83	5.51333	4.10667	1.67667	2.73751	1.45286	2.74e-08	2.12e-06	1.11921	0.162481	0.507863	0.765279	0.966262	-0.0495137	0.896333	0.999929	0.701978	-0.510503	0.39505	0.999982	4.03	5.33	4.54	6.12	5.7	7.15	3.18	4.96	4.05	0.69	1.4	1.49
592	gene-LOC104603370	LOC104603370	leucine-rich repeat receptor-like protein kinase TDR	3348	D1				yes|up	no|up	no|up	no|down		4.80333	1.71667	0.81	0.093333	2.48	0.923333	0.573333	0.176667	2.00144	1.00104	1.08e-08	9.07e-07	1.94692	0.96119	0.000371288	0.0046615	1.28663	0.363595	0.459175	0.999929	0.594933	-0.7492	0.398157	0.999982	3.33	5.79	5.29	1.81	1.6	1.74	0.57	1.09	0.77	0.06	0.05	0.17
593	gene-LOC104591552	LOC104591552	leucine-rich repeat receptor-like serine/threonine/tyrosine-protein kinase SOBIR1	2296	D1				yes|up	no|up	no|up	no|up		1.70667	4.6	13.63	6.49333	0.816667	2.85667	7.01	4.28667	2.22311	1.15258	0.000552204	0.0107971	1.56534	0.646474	0.0108493	0.0681461	1.98885	0.991935	0.273021	0.999929	1.49292	0.578134	0.0874846	0.999982	1.15	2.22	1.75	5.03	5.4	3.37	23.4	6.23	11.26	8.89	5.84	4.75
594	gene-LOC104591847	LOC104591847	light-regulated protein	609	D1				yes|down	no|down	no|down	no|up		14.17	21.24	34.8633	6.36333	45.6967	42.8533	58.1733	1.12333	0.337268	-1.56803	3.38e-13	6.27e-11	0.500423	-0.99878	0.174983	0.440958	0.606929	-0.720401	0.479894	0.999929	5.39131	2.43064	0.0263508	0.721464	11.82	12.72	17.97	21.85	25.37	16.5	74.35	6.92	23.32	16.71	0.94	1.44
595	gene-LOC104609463	LOC104609463	LOB domain-containing protein 4	1019	D1				yes|up	no|down	no|down	no|up		5.96333	0.896667	0.563333	0.03	3.20667	1.10333	1.01667	0	2.03149	1.02254	0.000627331	0.0120082	0.796651	-0.327981	0.58343	0.814922	0.555564	-0.847974	0.271084	0.999929	2.07054	1.05001	0.796928	1	5.73	7.69	4.47	0.77	0.95	0.97	0.5	0.86	0.33	0	0.09	0
596	gene-LOC104592975	LOC104592975	LON peptidase N-terminal domain and RING finger protein 3-like	1453	D1				yes|up	no|up	no|up	no|up	4	168.033	150.44	80.03	0.44	59.97	73.8867	49.5333	0.286667	2.95092	1.56117	4.65e-44	4.64e-41	1.97044	0.978517	4.78e-16	7.56e-14	1.56647	0.647517	0.0388811	0.791228	1.43584	0.521892	0.484466	0.999982	146.26	158.48	199.36	154.25	152.63	144.44	65.77	90.19	84.13	0.44	0.5	0.38
597	gene-LOC104612063	LOC104612063	LRR receptor-like serine/threonine-protein kinase EFR	3218	D1				yes|up	no|up	no|up	no|up		0.43	0.216667	0.226667	0.27	0.14	0.08	0.143333	0.116667	3.27739	1.71255	0.00336749	0.0417516	2.63556	1.39811	0.0967548	0.306342	1.61072	0.687703	0.445177	0.999929	2.25763	1.17481	0.308625	0.999982	0.25	0.58	0.46	0.2	0.27	0.18	0.44	0.13	0.11	0.36	0.16	0.29
598	gene-LOC104601083	LOC104601083	L-type lectin-domain containing receptor kinase IV.1-like	2172	D1				yes|up	no|up	no|up	no|up		0.71	0.803333	1.34333	0.923333	0.13	0.423333	1.07667	0.556667	5.77489	2.52979	0.000138859	0.00363937	1.8553	0.891649	0.0972268	0.30713	1.26344	0.337355	0.442043	0.999929	1.66462	0.735192	0.180553	0.999982	0.45	0.84	0.84	0.83	0.95	0.63	1.84	0.98	1.21	0.89	0.69	1.19
599	gene-LOC104593853	LOC104593853	lupeol synthase-like, transcript variant X1	2876	D1				yes|down	no|up	no|up	no|up		0.983333	3.72	3.1	0.716667	2.28	2.95	2.11667	0.373333	0.4693	-1.09142	0.00171452	0.0255361	1.18906	0.249824	0.309443	0.602571	1.34544	0.428075	0.190633	0.999929	1.79837	0.846692	0.108534	0.999982	0.95	0.72	1.28	4.93	3.98	2.25	4.01	3.28	2.01	0.65	0.96	0.54
600	gene-LOC104604071	LOC104604071	lysine-rich arabinogalactan protein 19-like	994	D1				yes|up	no|down	no|down	no|up		6.99667	7.08	8.08	0.966667	3.64	7.04333	8.05667	0.32	2.07774	1.05501	6.07e-05	0.00180639	0.983744	-0.0236452	0.927826	0.973932	0.987316	-0.0184169	0.946472	0.999929	2.94195	1.55677	0.0929012	0.999982	5.56	8.18	7.25	5.05	8.55	7.64	8.04	8.6	7.6	0.72	1.74	0.44
601	gene-LOC104598870	LOC104598870	major allergen Pru ar 1-like	813	D1				yes|down	no|down	no|up	no|down		2.04	5.89667	7.5	2.25	5.72333	9.11667	5.05667	2.43667	0.392275	-1.35006	0.000183053	0.00456892	0.634769	-0.655697	0.0427031	0.179223	1.4278	0.513799	0.271677	0.999929	0.899862	-0.152224	0.768334	0.999982	2.16	2.07	1.89	7.76	4.91	5.02	8.99	7.71	5.8	1.5	3.63	1.62
602	gene-LOC104602756	LOC104602756	MDIS1-interacting receptor like kinase 1	3533	D1				yes|up	no|up	no|up	no|down		0.436667	0.146667	0.08	2.42	0.09	0.083333	0.073333	3.29667	5.26806	2.39727	0.000116277	0.00315817	1.65771	0.729193	0.415502	0.697375	1.05881	0.0824489	0.937428	0.999929	0.721267	-0.471395	0.214234	0.999982	0.33	0.56	0.42	0.12	0.22	0.1	0.08	0.12	0.04	1.1	3.52	2.64
603	gene-LOC104600951	LOC104600951	MDIS1-interacting receptor like kinase 2-like	5155	D1				yes|down	no|down	no|down	no|down		0.933333	0.686667	0.9	0.586667	3.75667	2.23333	2.70333	2.08	0.278407	-1.84473	8.02e-05	0.00229543	0.314865	-1.66719	0.00995816	0.0641087	0.414197	-1.27161	0.00993462	0.408289	0.297834	-1.74742	0.0138784	0.525795	1.14	0.97	0.69	0.36	0.23	1.47	0.53	1.1	1.07	0.55	0.67	0.54
604	gene-LOC104593950	LOC104593950	metal-nicotianamine transporter YSL2, transcript variant X1	2800	D1				yes|down	no|down	no|down	no|down		0.593333	1.55667	0.79	1.33667	1.33	1.86667	1.1	1.61667	0.476155	-1.0705	0.00203173	0.0291015	0.808781	-0.306179	0.300922	0.592794	0.722605	-0.46872	0.237809	0.999929	0.807661	-0.308177	0.341965	0.999982	0.4	0.76	0.62	1.14	1.43	2.1	0.94	0.59	0.84	1.31	1.46	1.24
605	gene-LOC104598402	LOC104598402	multicopper oxidase LPR1-like, transcript variant X1	2030	D1				yes|down	no|down	no|down	no|no test		1.64667	1.44333	1.20667	0	4.99667	1.73	2.14667	0	0.35177	-1.50729	2.46e-08	1.94e-06	0.807895	-0.307761	0.391834	0.67919	0.586939	-0.768718	0.0307138	0.70331	1	0	1	1	1.2	1.39	2.35	1.02	1.99	1.32	1.35	1	1.27	0	0	0
606	gene-LOC104598579	LOC104598579	multicopper oxidase LPR2-like	1885	D1				yes|down	no|down	no|down	no|no test		2.21333	0.726667	0.116667	0	6.09333	0.903333	0.23	0	0.39442	-1.34219	3.92e-10	4.41e-08	0.785052	-0.349139	0.436111	0.713631	0.497768	-1.00646	0.306923	0.999929	1	0	1	1	2.05	2.2	2.39	0.61	0.86	0.71	0.08	0.16	0.11	0	0	0
607	gene-LOC104613291	LOC104613291	non-specific lipid-transfer protein 2-like	634	D1				yes|down	no|down	no|down	no|down		71.1933	647.4	1236.3	283.223	183.047	757.587	1323.5	289.033	0.419801	-1.25222	8.11e-29	4.99e-26	0.847569	-0.238598	0.00740598	0.05102	0.923405	-0.114965	0.306276	0.999929	0.945801	-0.0803908	0.469673	0.999982	57.39	82.49	73.7	606.2	700.71	635.29	1178.33	1296.39	1234.17	303.28	296.52	249.87
608	gene-LOC104606698	LOC104606698	O-acyltransferase WSD1-like, transcript variant X1	2073	D1				yes|up	no|up	no|up	no|up		9.38667	7.36333	10.67	15.3933	2.51667	4.7	6.60667	11.5833	4.50692	2.17214	2.8e-21	1.09e-18	1.51156	0.596041	0.0165546	0.0928901	1.98328	0.987889	0.0169363	0.537024	1.42801	0.514003	0.219216	0.999982	5.96	8.79	13.41	4.54	8.21	9.34	16.96	7.17	7.88	24.04	11.04	11.1
609	gene-LOC104588735	LOC104588735	ornithine decarboxylase-like	923	D1				yes|down	no|down	no|down	no|down		9.95333	17.6333	17.6533	12.4167	33.2233	24.2967	23.55	15.54	0.325135	-1.62089	8e-18	2.33e-15	0.715996	-0.481976	0.0166855	0.0935266	0.752295	-0.410629	0.121138	0.999929	0.780333	-0.357837	0.27117	0.999982	8.34	9.32	12.2	19.33	17.42	16.15	12.91	19.09	20.96	8.89	16.24	12.12
610	gene-LOC104605041	LOC104605041	peroxidase 40	1339	D1				yes|down	no|up	no|down	no|up		1.05667	0.36	0.14	0.406667	5.34	0.306667	0.183333	0.353333	0.211983	-2.23798	6.14e-13	1.08e-10	1.15685	0.2102	0.8136	0.926398	0.747669	-0.419529	0.765325	0.999929	1.12069	0.164388	0.839213	0.999982	0.73	1.35	1.09	0.21	0.43	0.44	0	0.3	0.12	0.42	0.44	0.36
611	gene-LOC104610566	LOC104610566	peroxidase 72-like	1319	D1				yes|down	no|down	no|up	no|up		0.363333	0.513333	1.11333	6.83333	1.36	0.513333	0.663333	5.09	0.279655	-1.83828	0.00302381	0.0385887	0.985801	-0.0206315	0.978337	0.991576	1.65542	0.727198	0.224879	0.999929	1.31188	0.39164	0.38146	0.999982	0.15	0.77	0.17	0.28	0.56	0.7	1.69	0.87	0.78	6.68	7.69	6.13
612	gene-LOC104597566	LOC104597566	peroxidase A2-like	1470	D1				yes|down	no|down	no|down	no|down		2.46333	4.27	4.27333	3.70667	6.35667	7.83	5.13667	4.79333	0.418703	-1.256	1.13e-05	0.000440147	0.535859	-0.900074	0.000339399	0.00433506	0.822238	-0.282373	0.278389	0.999929	0.758517	-0.398747	0.109761	0.999982	2.05	1.83	3.51	4.42	4.1	4.29	3.92	4.72	4.18	3.91	3.88	3.33
613	gene-LOC104589956	LOC104589956	phospholipase A1-Igamma3, chloroplastic-like	1715	D1				yes|down	no|down	no|down	no|down		1.41333	4.22333	2.43	0.843333	3.60333	5.48333	3.92	1.56667	0.429473	-1.21936	1.55e-05	0.000576386	0.75262	-0.410007	0.0879549	0.289204	0.614347	-0.702874	0.016419	0.53158	0.52715	-0.923714	0.0389051	0.828406	1.49	1.45	1.3	2.77	5.43	4.47	2.74	2.08	2.47	0.83	0.8	0.9
614	gene-LOC104595282	LOC104595282	pleiotropic drug resistance protein 1-like	4800	D1				yes|down	no|down	no|down	no|down		0.226667	0.083333	0.37	0.903333	0.843333	0.176667	1.65333	2.21	0.286963	-1.80106	1.26e-05	0.000481843	0.459435	-1.12207	0.127399	0.3642	0.232182	-2.10667	0.200028	0.999929	0.403632	-1.30889	0.00294107	0.214547	0.24	0.16	0.28	0.07	0.12	0.06	0.94	0.07	0.1	1.34	0.59	0.78
615	gene-LOC104608537	LOC104608537	pre-rRNA-processing protein TSR2-like	850	D1				yes|down	no|down	no|down	no|down	2	11.41	9.44333	7.44333	3.53	26.6467	14.38	15.0767	4.76333	0.477324	-1.06696	3.71e-10	4.22e-08	0.658699	-0.602308	0.00495082	0.0375061	0.527254	-0.92343	2.49e-05	0.0056239	0.735359	-0.443479	0.179311	0.999982	10.64	10.6	12.99	7.84	10.47	10.02	7.43	8.75	6.15	2.63	4.24	3.72
616	gene-LOC104596336	LOC104596336	probable cysteine desulfurase, transcript variant X1	2072	D1				yes|down	no|down	no|down	no|down		0.196667	0.486667	0.603333	0.526667	0.71	0.723333	0.706667	0.573333	0.298882	-1.74235	0.00312167	0.0394038	0.655869	-0.608521	0.243272	0.530948	0.881764	-0.181536	0.730398	0.999929	0.883911	-0.178028	0.736242	0.999982	0.18	0.16	0.25	0.66	0.36	0.44	0.38	0.6	0.83	0.4	0.75	0.43
617	gene-LOC104594395	LOC104594395	probable F-box protein At4g22030	1127	D1				yes|up	no|down	no|down	no|up		0.963333	0.293333	0.583333	0.056667	0.143333	0.34	0.676667	0.023333	7.57853	2.92192	0.000688329	0.0128622	0.868664	-0.20313	0.841069	0.938458	0.873754	-0.194701	0.814978	0.999929	2.00885	1.00637	0.729599	1	0.91	0.97	1.01	0.08	0.34	0.46	0.88	0.15	0.72	0.09	0.08	0
618	gene-LOC104605026	LOC104605026	probable glycerol-3-phosphate acyltransferase 3	2333	D1				yes|up	no|up	no|down	no|up		1.55	1.08667	0.606667	0.3	0.66	0.843333	0.803333	0.256667	2.52169	1.33439	0.00286551	0.0371099	1.27082	0.345763	0.451445	0.726361	0.776005	-0.365862	0.691423	0.999929	1.13597	0.183931	0.824862	0.999982	1.18	2.18	1.29	1.63	0.68	0.95	1.09	0.29	0.44	0.51	0.07	0.32
619	gene-LOC104607544	LOC104607544	probable indole-3-acetic acid-amido synthetase GH3.1	2179	D1				yes|up	no|up	no|up	no|down		11.17	15.0867	7.30667	1.04	5.85	9.7	7.14333	1.15333	2.05332	1.03796	5.08e-07	2.91e-05	1.51488	0.599201	6.12e-05	0.00104142	1.03495	0.0495553	0.82556	0.999929	0.876733	-0.189791	0.610281	0.999982	8.55	15.52	9.44	17.28	14.97	13.01	7.59	6.56	7.77	0.98	1.25	0.89
620	gene-LOC104588231	LOC104588231	probable inositol oxygenase	1265	D1				yes|down	no|down	no|down	no|down		23.0333	46.0033	41.0333	3.92667	68.5867	61.45	73.52	8.08333	0.373483	-1.42089	4.31e-07	2.5e-05	0.736984	-0.440294	0.355068	0.644854	0.555735	-0.84753	6.28e-08	4.35e-05	0.474518	-1.07547	0.0509037	0.916568	22	18.69	28.41	22.73	64	51.28	41.49	40.15	41.46	3.08	6.02	2.68
621	gene-LOC104594930	LOC104594930	probable leucine-rich repeat receptor-like protein kinase At5g63930	2712	D1				yes|down	no|down	no|down	no|down		0.016667	0.053333	0.186667	0	0.27	0.163333	0.316667	0.116667	0.0601335	-4.05569	0.00157673	0.0239437	0.329907	-1.59987	0.131324	0.370886	0.592438	-0.755264	0.309529	0.999929	0.0418497	-4.57864	0.00908472	0.419774	0	0	0.05	0.05	0.04	0.07	0.26	0.17	0.13	0	0	0
622	gene-LOC104588290	LOC104588290	probable LRR receptor-like serine/threonine-protein kinase At1g56140	3033	D1				yes|down	no|down	no|down	no|up		7.56667	7.47	9.26333	15.7733	24.8333	10.05	11.6867	15.2033	0.461728	-1.11489	3.46e-08	2.65e-06	0.723329	-0.467277	0.0187058	0.101762	0.923975	-0.114074	0.776757	0.999929	1.10399	0.142727	0.564452	0.999982	5.62	7.58	9.5	9.01	8.07	5.33	13.28	4.42	10.09	17.53	13.98	15.81
623	gene-LOC104594559	LOC104594559	probable palmitoyltransferase ZDHHC12, transcript variant X1	1838	D1				yes|down	no|down	no|down	no|down		4.82333	5.43	5.28667	5.58333	11.6067	8.87333	9.65667	8.26333	0.466441	-1.10023	8.52e-13	1.45e-10	0.627946	-0.671288	0.000144474	0.0021471	0.576887	-0.793639	0.000503961	0.0559079	0.673316	-0.570644	0.019828	0.637242	3.79	4.7	5.98	5.41	5.4	5.48	7.03	4.42	4.41	5.16	6	5.59
624	gene-LOC104602128	LOC104602128	probable serine incorporator, transcript variant X3	1549	D1				yes|down	no|down	no|down	no|down		1.56	1.23333	1.09667	0.04	3.29333	2.72667	1.91667	0.283333	0.375743	-1.41218	0.000518246	0.0102286	0.506351	-0.981792	0.020382	0.108332	0.602276	-0.731504	0.165656	0.999929	0.194956	-2.35878	0.125673	0.999982	1.11	1.04	2.53	1.34	1.04	1.32	0.82	1.24	1.23	0.07	0.05	0
625	gene-LOC104590835	LOC104590835	probable tocopherol O-methyltransferase, chloroplastic	1325	D1				yes|up	no|up	no|up	no|up	4	6780	6316.06	3653.34	7.07667	2673.13	3343.79	2369.9	3.42	2.74637	1.45753	4.4e-99	1.32e-95	1.84881	0.886594	2.28e-30	1.74e-27	1.50961	0.594171	0.0266544	0.660873	2.04659	1.03322	0.000866793	0.0927817	5690.04	7113.88	7536.09	6059.75	6701.78	6186.64	2944.83	4049.45	3965.74	7.67	8.12	5.44
626	gene-LOC104604805	LOC104604805	protein ABHD17B	1820	D1				yes|down	no|down	no|down	no|no test		4.00667	0.72	0.29	0	8.88	0.993333	0.323333	0	0.487766	-1.03574	7.51e-09	6.55e-07	0.708723	-0.496707	0.301023	0.592939	0.889837	-0.168387	0.84025	0.999929	1	0	1	1	3.43	4.65	3.94	0.58	1.06	0.52	0.41	0.21	0.25	0	0	0
627	gene-LOC104606185	LOC104606185	protein LURP-one-related 12-like, transcript variant X1	782	D1				yes|down	no|down	no|up	no|up	5	0.663333	1.11	3.38	13.0133	3.16	1.33333	1.6	11.5067	0.225983	-2.14572	0.000305006	0.00675173	0.79599	-0.329177	0.618365	0.833415	1.96434	0.974045	0.080732	0.999929	1.08919	0.123259	0.75715	0.999982	0.32	0.22	1.45	0.9	1.12	1.31	3.98	2.98	3.18	18.67	8.85	11.52
628	gene-LOC104607356	LOC104607356	protein PLANT CADMIUM RESISTANCE 2-like	932	D1				yes|down	no|down	no|down	no|down		2.48333	7.74667	5.64667	0.376667	5.97667	8.72	9.97	0.47	0.459049	-1.12328	0.000586886	0.0113901	0.880675	-0.183319	0.478095	0.745488	0.591307	-0.75802	0.239848	0.999929	0.782982	-0.352948	0.729336	0.999982	2.1	2.63	2.72	7.52	8.19	7.53	11.41	2.66	2.87	0.45	0.3	0.38
629	gene-LOC104585837	LOC104585837	protein SULFUR DEFICIENCY-INDUCED 1-like	1415	D1				yes|up	no|up	no|up	no|down	5	8.90333	7.1	8.12333	17.4367	1.72667	4.77333	5.27333	19.6467	5.89362	2.55915	4.3e-22	1.87e-19	1.45344	0.539476	0.0148381	0.0857831	1.60662	0.684033	0.00303781	0.20017	0.853708	-0.228185	0.395075	0.999982	6.32	11.46	8.93	8.18	5.96	7.16	9.12	7.17	8.08	20.56	14.59	17.16
630	gene-LOC104602167	LOC104602167	protein SULFUR DEFICIENCY-INDUCED 1-like	1534	D1				yes|up	no|up	no|up	no|down	5	13.9	13.49	11.7233	35.06	3.97667	7.24333	6.65	47.6	3.76643	1.9132	1.9e-16	4.54e-14	1.83706	0.877402	1.21e-05	0.000252389	1.7523	0.809246	0.01934	0.568825	0.72302	-0.467892	0.0537389	0.934442	11.37	17.22	13.11	15.24	10.76	14.47	7.71	13.78	13.68	36.93	34.18	34.07
631	gene-LOC104593018	LOC104593018	protein terminal ear1	2919	D1				yes|down	no|down	no|down	no|no test		0.39	0.043333	0	0	0.94	0.123333	0.023333	0	0.441443	-1.1797	0.00377684	0.0454024	0.338332	-1.56349	0.206727	0.486861	0.190593	-2.39143	0.523765	1	1	0	1	1	0.2	0.46	0.51	0	0.05	0.08	0	0	0	0	0	0
632	gene-LOC104607172	LOC104607172	protein transport protein Sec23A-like, transcript variant X1	4118	D1				yes|up	no|up	no|up	no|up		6.69667	9.36667	11.0033	8.12667	2.84667	4.67667	6.79667	5.61	2.46673	1.3026	1.27e-16	3.12e-14	1.87913	0.910068	1.78e-08	7.7e-07	1.60338	0.681114	2.44e-05	0.0056239	1.59549	0.673998	0.0332627	0.796099	4.73	7.1	8.26	9.58	9.32	9.2	10.84	10.51	11.66	8.02	7.92	8.44
633	gene-LOC104610743	LOC104610743	putative disease resistance protein At3g14460, transcript variant X1	3426	D1				yes|up	no|up	no|up	no|up		1.52	0.656667	0.233333	0.113333	0.556667	0.563333	0.22	0.073333	2.86333	1.51769	0.000315567	0.0069561	1.12899	0.175027	0.75381	0.899601	1.10468	0.143629	0.864744	0.999929	1.4868	0.572215	0.66353	0.999982	1.15	1.85	1.56	1.05	0.32	0.6	0.38	0.26	0.06	0.05	0.17	0.12
634	gene-LOC104598540	LOC104598540	putative glycerol-3-phosphate transporter 1, transcript variant X2	2228	D1				yes|down	no|down	no|up	no|down		27.8433	47.8133	128.48	147.79	63.3467	49.26	107.35	177.457	0.474267	-1.07623	7.51e-31	5.24e-28	0.94699	-0.0785795	0.337631	0.628745	1.21402	0.27979	0.301007	0.999929	0.820986	-0.28457	0.128087	0.999982	23	28.2	32.33	46.72	50.43	46.29	125.86	130.41	129.17	158.14	141.84	143.39
635	gene-LOC104590718	LOC104590718	putative wall-associated receptor kinase-like 16	966	D1				yes|up	no|up	no|up	no|up		1.61667	0.853333	0.846667	0.293333	0.016667	0.26	0.14	0.143333	55.6933	5.79943	9.95e-06	0.000391669	3.31979	1.73109	0.0642242	0.235868	5.85347	2.54929	0.0191377	0.567255	1.86763	0.901208	0.575485	0.999982	1.13	1.95	1.77	0.66	0.93	0.97	0.62	0.93	0.99	0.22	0.41	0.25
636	gene-LOC104603369	LOC104603369	ribonuclease 3-like protein 1, transcript variant X1	1072	D1				yes|up	no|up	no|up	no|down	5	3.99	3.75	4.09333	10.9933	2.22667	2.54333	4.02667	10.78	2.02305	1.01653	0.000588266	0.0114064	1.48069	0.56627	0.0681873	0.24507	1.04206	0.0594417	0.827397	0.999929	0.999591	-0.00058967	0.997486	0.999982	2.84	4.07	5.06	4.32	4.01	2.92	3.73	4.72	3.83	11.87	11.08	10.03
637	gene-LOC104593771	LOC104593771	RING-H2 finger protein ATL74, transcript variant X1	1821	D1				yes|down	no|down	no|down	no|down		0.86	1.76	1.47	1.88	2.32	2.43333	2.67333	2.6	0.40523	-1.30319	0.000367382	0.0078664	0.707797	-0.498593	0.110067	0.332522	0.549988	-0.862528	0.0452932	0.838789	0.711995	-0.490061	0.176964	0.999982	0.85	0.56	1.17	1.63	2.09	1.56	2.38	1.13	0.9	1.72	1.92	2
638	gene-LOC104608743	LOC104608743	salutaridine reductase	887	D1				yes|up	no|up	no|up	no|up		4.91333	6.34	2.11667	0.38	2.78667	3.4	1.71	0.116667	2.01053	1.00758	0.00159475	0.0241823	1.81782	0.862212	0.009882	0.0637391	1.38	0.464667	0.35215	0.999929	2.38883	1.25631	0.461463	0.999982	4.33	5.53	4.88	6.04	7.19	5.79	1.75	1.61	2.99	0.47	0	0.67
639	gene-LOC104613412	LOC104613412	serine carboxypeptidase-like 40	1741	D1				yes|down	no|up	no|down	no|down	5	0.276667	8.34667	14.44	19.9833	1.04	7.92	15.27	24.9267	0.28788	-1.79646	0.00231387	0.0317944	1.02249	0.0320891	0.844969	0.940117	0.949939	-0.0740935	0.714134	0.999929	0.783557	-0.35189	0.00886566	0.416882	0.07	0.36	0.4	7.49	8.8	8.75	19.13	11.53	12.66	20.88	20.53	18.54
640	gene-LOC104609153	LOC104609153	shikimate O-hydroxycinnamoyltransferase-like	1483	D1				yes|down	no|down	no|no test	no|down		0.31	0.11	0	0.16	4.17	0.163333	0	0.4	0.0802617	-3.63915	1.09e-12	1.8e-10	0.687619	-0.540319	0.678837	1	1	0	1	1	0.386085	-1.37301	0.223726	0.999982	0.17	0.33	0.43	0.06	0.05	0.22	0	0	0	0.37	0.06	0.05
641	gene-LOC104587579	LOC104587579	spermatogenesis-associated protein 20, transcript variant X1	3001	D1				yes|up	no|up	no|up	no|up	5	10.9567	17.0167	22.0967	27.8567	5.27667	8.45333	13.5167	18.9	2.17398	1.12034	1.91e-16	4.54e-14	1.92202	0.942626	4.4e-15	6.14e-13	1.62076	0.696668	1.28e-05	0.00347239	1.41454	0.500337	0.0408054	0.840964	8.73	11.43	12.71	16.66	17.38	17.01	23.42	22.07	20.8	26.77	28.58	28.22
642	gene-LOC104602026	LOC104602026	subtilisin-like protease SBT3.9	3078	D1				yes|down	no|down	no|down	no|down		3.84667	3.53	3.02	2.66	8.99	5.79	6.03667	4.9	0.458921	-1.12368	4.56e-15	9.95e-13	0.595224	-0.748496	5.45e-06	0.000126121	0.501524	-0.995609	1.89e-07	0.000105299	0.533909	-0.905335	6.77e-05	0.0134713	3.02	4.76	3.76	3.41	4.01	3.17	2.89	3.17	3	2.5	3.02	2.46
643	gene-LOC104591182	LOC104591182	SWI/SNF complex subunit SWI3C-like	554	D1				yes|up	no|up	no|up	no|up	1	37.4933	39.96	34.9433	27.0767	17.4167	20.9233	19.9233	17.4633	2.36355	1.24096	1.85e-10	2.2e-08	1.88721	0.916255	0.00012123	0.00185497	1.74628	0.804285	0.000977192	0.0875756	1.50298	0.587823	0.0244857	0.696852	30.89	44.31	37.28	43.31	38.7	37.87	33.2	39.85	31.78	25.28	27.95	28
644	gene-LOC104592376	LOC104592376	TATA-binding protein-associated factor 2N-like	958	D1				yes|up	no|up	no|down	no|up		5.10333	1.86	0.363333	0.093333	2.5	0.95	0.783333	0	2.20449	1.14044	0.000985138	0.0168916	1.91928	0.940566	0.0866973	0.286464	0.464036	-1.10769	0.2154	0.999929	5.54941	2.47234	0.465038	1	4.19	7.02	4.1	2.08	1.59	1.91	0.36	0.37	0.36	0	0.19	0.09
645	gene-LOC104590079	LOC104590079	T-complex protein 1 subunit alpha-like	2473	D1		D10		yes|down	no|down	yes|down	no|down	2	9.72333	10.97	7.59	4.45	30.0467	20.5833	17.9967	9.48	0.380786	-1.39295	2.3e-23	1.15e-20	0.502665	-0.992331	1.47e-11	1.21e-09	0.419323	-1.25387	4.35e-08	3.21e-05	0.483618	-1.04806	0.000861717	0.0927042	8.41	11.7	9.06	9.91	13.19	9.81	7.2	8.94	6.63	3.61	5.36	4.38
646	gene-LOC104596735	LOC104596735	TMV resistance protein N-like	3849	D1				yes|down	no|down	no|down	no|down		1.31667	0.943333	0.203333	0.006667	3.3	1.62667	0.38	0.023333	0.424026	-1.23778	1.36e-07	8.86e-06	0.564063	-0.826072	0.00188297	0.0176604	0.552133	-0.856911	0.229688	0.999929	0.290283	-1.78447	0.553814	1	0.86	1.3	1.79	0.93	1.14	0.76	0.23	0.18	0.2	0.02	0	0
647	gene-LOC104587001	LOC104587001	TMV resistance protein N-like, transcript variant X2	4965	D1				yes|up	no|up	no|up	no|up		3.05667	2.46667	2.15667	1.93667	0.993333	1.45	1.78	1.40333	3.077	1.62152	2.05e-16	4.81e-14	1.60589	0.683371	0.000909984	0.00977547	1.20638	0.27068	0.280852	0.999929	1.32821	0.409488	0.22291	0.999982	2.5	3.6	3.07	2.29	2.47	2.64	2.52	2.05	1.9	1.6	2.12	2.09
648	gene-LOC104601330	LOC104601330	transcription factor bHLH52-like	828	D1				yes|up	no|up	no|down	no|down		1.09333	0.193333	0.036667	0.686667	0.146667	0	0.11	0.773333	8.10575	3.01895	0.00421162	0.0491414	9.05132	3.17813	0.223613	1	0.377138	-1.40684	0.689726	1	0.864385	-0.210254	0.80827	0.999982	0.64	1.72	0.92	0	0.23	0.35	0.11	0	0	0.8	0.47	0.79
649	gene-LOC104602926	LOC104602926	transcription factor bHLH75-like	1095	D1				yes|up	no|up	no|up	no|down		1.98667	6.64333	7.96333	11.23	0.82	4.74333	5.31	15.1067	2.81336	1.4923	0.00124501	0.0202264	1.40567	0.491253	0.0695651	0.248516	1.48286	0.568385	0.109229	0.999929	0.733117	-0.447884	0.321508	0.999982	1.58	2.26	2.12	6.88	7.54	5.51	7.86	7.98	8.05	11.81	11.08	10.8
650	gene-LOC104588219	LOC104588219	transcription factor bHLH87	2300	D1				yes|down	no|up	no|up	no|up		0.75	0.283333	0.356667	0.076667	2.07333	0.266667	0.266667	0.04	0.39759	-1.33065	0.000107948	0.00297439	1.03302	0.046867	0.95153	0.981994	1.32575	0.406813	0.617091	0.999929	1.88076	0.911315	0.606841	0.999982	0.78	0.66	0.81	0.52	0.13	0.2	0.63	0.16	0.28	0.07	0.03	0.13
651	gene-LOC104610047	LOC104610047	transcription factor EMB1444-like, transcript variant X2	3565	D1				yes|up	no|up	no|up	no|up		6.55667	4.3	4.6	4.67667	2.04667	2.31	2.88333	2.56333	4.43427	2.1487	7.73e-41	7.36e-38	1.81902	0.863159	3.45e-05	0.000631145	1.58784	0.667066	6.2e-05	0.0111539	1.56235	0.643716	0.00610069	0.337655	5.26	7.44	6.97	3.65	5.2	4.05	4.86	4.63	4.31	4.47	5.6	3.96
652	gene-LOC104600586	LOC104600586	transcription factor MYB114-like	661	D1				yes|up	no|up	no|up	no|no test		14.4567	14.1167	3.97667	0	3.95333	7.31333	1.10667	0	4.05907	2.02115	2.48e-09	2.36e-07	1.92147	0.942211	0.000205053	0.00285843	3.14553	1.6533	0.00328882	0.208776	1	0	1	1	11.94	18.91	12.52	12.65	13.6	16.1	3.36	3.62	4.95	0	0	0
653	gene-LOC104608560	LOC104608560	transmembrane emp24 domain-containing protein p24delta3-like	639	D1				yes|down	no|down	no|up	no|down		0.87	1.33333	0.933333	0.056667	3.43	1.80667	0.523333	0.113333	0.276315	-1.85561	0.0026936	0.0354314	0.749111	-0.416749	0.597447	0.824705	1.7809	0.832607	0.486423	0.999929	0.562848	-0.829182	0.811782	1	0.81	0.74	1.06	1.46	1.34	1.2	0.16	1.01	1.63	0	0.17	0
654	gene-LOC104589398	LOC104589398	trichohyalin-like	570	D1				yes|up	no|up	no|up	no|down		391.263	584.057	471.853	2269.17	122.28	308.983	341.117	2558.94	3.51117	1.81195	9.31e-09	7.96e-07	1.88723	0.916274	1.59e-17	3.15e-15	1.35845	0.441966	0.10374	0.999929	0.856285	-0.223837	0.0854777	0.999982	356.99	447.48	369.32	615.41	518.52	618.24	365.57	530.63	519.36	2334.04	2258.34	2215.12
655	gene-LOC104609964	LOC104609964	tubulin beta-6 chain-like	1987	D1				yes|down	no|down	no|down	no|down		0.623333	0.773333	0.573333	0.243333	1.64	1.32333	0.646667	0.243333	0.416007	-1.26532	0.00114406	0.018984	0.572305	-0.805144	0.0559407	0.215566	0.874133	-0.194076	0.741953	0.999929	0.965556	-0.0505678	0.949059	0.999982	0.58	0.71	0.58	0.69	0.73	0.9	0.37	0.61	0.74	0.3	0.2	0.23
656	gene-LOC104599287	LOC104599287	type I inositol polyphosphate 5-phosphatase 8-like, transcript variant X1	2722	D1				yes|down	no|down	no|down	no|down		1.30333	1.47	1.92	1.45333	2.96333	1.72	3.24667	2.48	0.459978	-1.12036	4.99e-06	0.00021008	0.810717	-0.30273	0.298083	0.590362	0.574862	-0.798711	0.0710203	0.999929	0.594045	-0.751355	0.0869199	0.999982	0.85	1.39	1.67	1.18	1.81	1.42	2.64	1.35	1.77	1.46	1.42	1.48
657	gene-LOC104596340	LOC104596340	ubiquinol oxidase 2, mitochondrial-like	1228	D1				yes|down	no|down	no|down	no|down		0.87	0.986667	1.37	1.04667	2.63667	1.46667	2.60333	1.81	0.362967	-1.46209	0.00039978	0.00832187	0.664387	-0.589905	0.252505	0.540601	0.532553	-0.909003	0.0529005	0.891834	0.568905	-0.813742	0.0790351	0.999982	0.92	0.66	1.03	0.76	1.09	1.11	1.65	1.01	1.45	1.09	1.05	1
658	gene-LOC104605345	LOC104605345	UDP-glycosyltransferase 90A1-like	2076	D1				yes|down	no|down	no|down	no|no test		2.01333	0.44	0.083333	0	5.04667	1.04333	0.196667	0	0.435793	-1.19828	1.74e-07	1.11e-05	0.414895	-1.26918	0.02639	0.129441	0.430528	-1.21582	0.285331	0.999929	1	0	1	1	2.08	2.26	1.7	0.17	0.51	0.64	0.07	0.11	0.07	0	0	0
659	gene-LOC104585611	LOC104585611	uncharacterized LOC104585611	735	D1				yes|up	no|up	no|up	no|up		0.49	0.5	0.336667	0.35	0.036667	0.14	0.233333	0.246667	13.9502	3.80221	0.000524192	0.0103265	3.63456	1.86178	0.0192667	0.103956	1.33087	0.412369	0.612655	0.999929	1.44627	0.532341	0.58571	0.999982	0.39	0.83	0.25	0.49	0.49	0.52	0.36	0.29	0.36	0.64	0.21	0.2
660	gene-LOC104586004	LOC104586004	uncharacterized LOC104586004	559	D1				yes|up	no|up	no|up	no|up	1	174.86	231.37	253.777	286.39	80.71	113.87	128.76	212.68	2.01948	1.01399	0.000860897	0.0151624	1.69232	0.758999	0.0167358	0.0937101	1.76617	0.820628	2.66e-10	3.57e-07	1.39115	0.476279	0.0253954	0.708422	143.16	223.75	157.67	324.55	159.5	210.06	229.51	262.49	269.33	267.96	307.96	283.25
661	gene-LOC104587252	LOC104587252	uncharacterized LOC104587252	1025	D1				yes|up	no|up	no|up	no|down		4.53667	5.07	2.39	0.06	1.61333	2.74	1.69	0.09	3.04225	1.60514	5.21e-06	0.000218788	1.82366	0.86684	0.0102069	0.0652434	1.37269	0.457011	0.413934	0.999929	0.718692	-0.476554	0.815359	1	4.04	4.56	5.01	6.55	4.84	3.82	2	2.44	2.73	0.1	0	0.08
662	gene-LOC104587608	LOC104587608	uncharacterized LOC104587608, transcript variant X1	1092	D1				yes|up	no|up	no|up	no|up	5	4.89667	8.33333	12.3867	27.6233	2.60333	4.88	9.48667	22.03	2.06971	1.04943	0.00166475	0.0249903	1.68571	0.75336	0.00191698	0.0179287	1.29172	0.369295	0.116511	0.999929	1.23183	0.300805	0.302912	0.999982	4.61	5.29	4.79	7.39	9.72	7.89	14.49	10.75	11.92	26.96	27.79	28.12
663	gene-LOC104587825	LOC104587825	uncharacterized LOC104587825	844	D1				yes|up	no|up	no|down	no|up		2.31667	1.54333	0.543333	2.65	0.83	1.24	1.61333	2.39333	2.97949	1.57506	0.00430018	0.049834	1.22792	0.296212	0.610966	0.830171	0.343014	-1.54366	0.113616	0.999929	1.06878	0.0959646	0.868351	0.999982	1.51	2.75	2.69	1.6	1.44	1.59	0.76	0.55	0.32	2.97	3.44	1.54
664	gene-LOC104588134	LOC104588134	uncharacterized LOC104588134, transcript variant X1	1091	D1				yes|down	no|down	no|down	no|up		2.20667	1.82	1.56667	1.11333	5.01	2.48667	2.28333	1.13333	0.401466	-1.31665	8.02e-05	0.00229543	0.690142	-0.535036	0.249259	0.537531	0.681735	-0.552717	0.244627	0.999929	1.00449	0.00646675	0.991965	0.999982	1.73	2.39	2.5	1.03	2.25	2.18	1.6	1.24	1.86	0.95	1	1.39
665	gene-LOC104588433	LOC104588433	uncharacterized LOC104588433	2568	D1				yes|down	no|down	no|up	no|up		8.56	16.71	14.42	4.14667	19.7567	27.4167	14.5167	3.27	0.465019	-1.10464	2.38e-17	6.38e-15	0.59625	-0.746011	1.28e-10	8.54e-09	1.00351	0.00505333	0.98648	0.999929	1.24777	0.319354	0.312217	0.999982	6.71	10.07	8.9	18.14	17.4	14.59	17.16	11.66	14.44	4.52	4.09	3.83
666	gene-LOC104589400	LOC104589400	uncharacterized LOC104589400	3160	D1				yes|up	no|up	no|up	no|down	5	0.983333	1.65667	1.25	5.72333	0.196667	0.756667	0.853333	7.08333	5.80945	2.5384	1.17e-05	0.00045256	1.99728	0.998035	0.0331743	0.15135	1.45581	0.541822	0.205706	0.999929	0.842866	-0.246625	0.262121	0.999982	0.64	1.33	0.98	1.7	0.76	2.51	1.16	1.31	1.28	6.21	6.17	4.79
667	gene-LOC104590675	LOC104590675	uncharacterized LOC104590675, transcript variant X1	2836	D1				yes|down	no|down	no|down	no|down		0.403333	0.286667	0.416667	0.243333	1.01	0.663333	0.943333	0.45	0.425407	-1.23309	0.0016171	0.0244326	0.410625	-1.28411	0.0110559	0.0691796	0.438111	-1.19063	0.0286509	0.680623	0.510099	-0.97115	0.101808	0.999982	0.29	0.39	0.53	0.23	0.26	0.37	0.3	0.67	0.28	0.23	0.36	0.14
668	gene-LOC104590837	LOC104590837	uncharacterized LOC104590837	5738	D1				yes|up	no|up	no|up	no|up		19.77	20.6567	10.2433	1.05	6.57	10.6333	7.49667	1.06333	3.12982	1.64608	4.73e-77	1.1e-73	1.91757	0.939277	3.36e-18	7.15e-16	1.34833	0.431171	0.0878404	0.999929	1.0009	0.00130382	0.996211	0.999982	16.16	21.46	21.69	22.82	20.03	19.12	8.59	11.67	10.47	0.87	0.94	1.34
669	gene-LOC104592135	LOC104592135	uncharacterized LOC104592135, transcript variant X1	1462	D1				yes|up	no|up	no|up	no|up		3.01	2.24667	3.02333	2.80333	1.00667	2.08667	2.15	1.59667	2.34319	1.22847	0.000273461	0.00618418	1.00417	0.00600901	0.986696	0.994613	1.91845	0.939939	0.0082355	0.36759	1.87682	0.908293	0.0455095	0.886104	2.56	3	3.47	2.65	1.8	2.29	3.64	2.68	2.75	2.35	3.45	2.61
670	gene-LOC104592754	LOC104592754	uncharacterized LOC104592754, transcript variant X1	894	D1				yes|up	no|up	no|up	no|up		2.28667	3.86667	3.71	1.78667	0.42	1.92333	2.46333	0.653333	3.5757	1.83822	0.00251802	0.0339098	1.59547	0.673978	0.106855	0.326233	1.26537	0.339558	0.48334	0.999929	2.57419	1.36412	0.0224376	0.664253	1.88	3.48	1.5	4.06	3.16	4.38	3	4.71	3.42	1.76	1.38	2.22
671	gene-LOC104592859	LOC104592859	uncharacterized LOC104592859	691	D1				yes|down	no|down	no|down	no|down		3.61333	6.94667	7.67333	11.9333	9.05	12.5133	9.06667	16.0833	0.443767	-1.17212	0.00043196	0.00889447	0.553293	-0.853884	0.00623716	0.044903	0.83956	-0.252295	0.370451	0.999929	0.721796	-0.470337	0.0336935	0.800612	3.94	2.63	4.27	7.48	6.38	6.98	8.38	6.69	7.95	11.23	13.38	11.19
672	gene-LOC104593981	LOC104593981	uncharacterized LOC104593981, transcript variant X1	495	D1				yes|up	no|up	no|up	no|up	5	5.90333	8.46	11.29	23.0467	2.55333	7.18	7.56667	25.1233	2.30105	1.20229	0.000264322	0.00603655	1.23627	0.305988	0.289965	0.582473	1.23728	0.307168	0.261441	0.999929	1.0464	0.0654348	0.72015	0.999982	2.98	6.95	7.78	10.79	6.52	8.07	10.97	10.93	11.97	21.04	28.02	20.08
673	gene-LOC104594923	LOC104594923	uncharacterized LOC104594923, transcript variant X1	4901	D1				yes|down	no|down	no|down	no|down		0.503333	0.263333	0.1	0.02	1.32667	0.283333	0.27	0.056667	0.395061	-1.33985	1.54e-05	0.000574934	0.90805	-0.139157	0.781806	0.912775	0.376236	-1.41029	0.0245856	0.638471	0.318203	-1.65198	0.278758	0.999982	0.18	0.68	0.65	0.14	0.29	0.36	0.14	0.08	0.08	0	0.06	0
674	gene-LOC104595606	LOC104595606	uncharacterized LOC104595606, transcript variant X1	864	D1				yes|up	no|up	no|up	no|down		9.27333	9.81667	8.23	6.71667	5.01333	5.91333	7.88	6.61333	2.0331	1.02368	0.000140919	0.00367954	1.63507	0.709355	0.00612432	0.0442519	1.03755	0.0531834	0.878232	0.999929	0.994199	-0.00839273	0.982285	0.999982	9.43	7.86	10.53	7.99	11.58	9.88	4.76	11.22	8.71	6.6	5.43	8.12
675	gene-LOC104595788	LOC104595788	uncharacterized LOC104595788	378	D1				yes|down	no|down	no|down	no|no test	2	21.9633	4.59333	1.1	0	63.8267	8.06667	4.16667	0	0.386854	-1.37014	1.9e-08	1.53e-06	0.588493	-0.764903	0.222085	0.503808	0.261259	-1.93645	0.0421435	0.824576	1	0	1	1	21.12	26.65	18.12	5.72	4.69	3.37	0.92	1.45	0.93	0	0	0
676	gene-LOC104595873	LOC104595873	uncharacterized LOC104595873	1166	D1				yes|down	no|down	no|up	no|down		0.623333	0	0.046667	0	3.56333	0.073333	0.02	0.023333	0.190156	-2.39474	1.5e-06	7.54e-05	0.189096	-2.40281	0.445221	1	1.97874	0.984578	0.796478	1	0.545804	-0.873545	0.830485	1	0.52	0.83	0.52	0	0	0	0	0	0.14	0	0	0
677	gene-LOC104597589	LOC104597589	uncharacterized LOC104597589	665	D1				yes|down	no|down	no|down	no|up		0.223333	0.226667	0.206667	0.29	2.41667	0.306667	0.403333	0.256667	0.102449	-3.28702	0.000284423	0.00639067	0.72773	-0.458524	0.777742	1	0.517161	-0.951315	0.524951	0.999929	1.08655	0.119755	0.940407	0.999982	0.25	0.42	0	0.52	0	0.16	0.15	0.32	0.15	0.56	0	0.31
678	gene-LOC104597798	LOC104597798	uncharacterized LOC104597798	742	D1				yes|up	no|up	no|up	no|up	1	21.2033	31.3333	39.52	29.7567	10.7533	17.9667	26.5133	17.55	2.1688	1.1169	2.99e-07	1.8e-05	1.64549	0.718513	6.6e-05	0.00110961	1.49573	0.580849	0.000852103	0.0788385	1.64518	0.718244	0.00117916	0.114169	18.97	18.3	26.34	31.57	33.92	28.51	42.5	36.07	39.99	26.42	34.28	28.57
679	gene-LOC104598300	LOC104598300	uncharacterized LOC104598300	615	D1				yes|up	no|up	no|up	no|up		119.243	315.233	217.557	9.99	60.5333	172.27	186.68	5.90667	2.14332	1.09985	1.08e-11	1.52e-09	1.81186	0.857468	7.41e-18	1.51e-15	1.14053	0.189705	0.355185	0.999929	1.63884	0.712675	0.0686397	0.999982	100.95	114.41	142.37	262.72	348.99	333.99	177.26	250.43	224.98	11.09	10.01	8.87
680	gene-LOC104598613	LOC104598613	uncharacterized LOC104598613	1265	D1				yes|up	no|up	no|up	no|up		5.66	6.58333	2.69	1.75	2.88	3.51667	2.39333	1.06	2.12338	1.08636	2.05e-05	0.000713942	1.83833	0.878397	0.000347616	0.00442038	1.11468	0.156628	0.64909	0.999929	1.60947	0.686585	0.298642	0.999982	4.66	6.59	5.73	6.97	6.69	6.09	2.8	2.41	2.86	2.32	2.16	0.77
681	gene-LOC104600168	LOC104600168	uncharacterized LOC104600168	3702	D1				yes|up	no|up	no|up	no|up	6	7.14667	53.78	75.67	295.957	2.39	40.9733	56.5567	181.65	3.20008	1.67811	1.62e-20	5.76e-18	1.27851	0.354465	0.00961503	0.062375	1.29141	0.368953	0.585378	0.999929	1.60427	0.681914	2.27e-08	2.3e-05	5.5	7.29	8.65	53.05	53.88	54.41	66.45	81.44	79.12	262.33	323.32	302.22
682	gene-LOC104600963	LOC104600963	uncharacterized LOC104600963, transcript variant X3	2732	D1				yes|up	no|up	no|up	no|up		0.516667	0.866667	0.803333	0.793333	0.17	0.39	0.51	0.436667	2.86749	1.51979	0.0021127	0.0299135	1.89213	0.920011	0.0152374	0.0874287	1.34622	0.428919	0.263606	0.999929	1.68564	0.753299	0.141051	0.999982	0.54	0.61	0.4	0.96	0.91	0.73	0.61	0.98	0.82	0.83	0.97	0.58
683	gene-LOC104602186	LOC104602186	uncharacterized LOC104602186	587	D1				yes|up	no|up	no|down	no|up		92.0067	54.5133	46.95	26.0133	34.12	39.26	55.96	18.7	2.96223	1.56669	4.5e-19	1.43e-16	1.37301	0.457339	0.0424445	0.178539	0.837773	-0.255368	0.431349	0.999929	1.34345	0.425945	0.0881305	0.999982	83.36	75.2	117.46	35.68	68.75	59.11	65.92	30.02	44.91	29.2	24.67	24.17
684	gene-LOC104602642	LOC104602642	uncharacterized LOC104602642	1581	D1				yes|down	no|down	no|no test	no|no test		0.833333	0.016667	0	0	2.44667	0.136667	0	0	0.368963	-1.43845	8.82e-05	0.00249553	0.138598	-2.85102	0.166246	1	1	0	1	1	1	0	1	1	0.76	0.71	1.03	0	0.05	0	0	0	0	0	0	0
685	gene-LOC104603151	LOC104603151	uncharacterized LOC104603151	699	D1				yes|down	no|down	no|down	no|down		2.16333	1.50333	2.77667	11.76	7.06	3.09333	5.88333	16.77	0.342949	-1.54394	9.13e-05	0.00256956	0.476489	-1.06949	0.0475278	0.192673	0.473453	-1.07871	0.0540858	0.898203	0.682086	-0.551974	0.0663296	0.999982	2.58	1.55	2.36	1.12	1.9	1.49	2.98	3.36	1.99	12.57	9.98	12.73
686	gene-LOC104603879	LOC104603879	uncharacterized LOC104603879	802	D1		D10		yes|up	no|up	yes|up	no|down	1	2.44	3.04	7.64333	3.14667	0.046667	1.12	1.02667	5.47333	62.2734	5.96054	1.8e-05	0.000645856	2.65824	1.41047	0.69277	0.871667	7.5113	2.90906	0.000280842	0.035459	0.559454	-0.837909	0.290669	0.999982	0.81	5.75	0.76	6.74	2.38	0	4.46	6.95	11.52	5.22	0.24	3.98
687	gene-LOC104605317	LOC104605317	uncharacterized LOC104605317	1153	D1				yes|down	no|down	no|down	no|down		0.15	0.183333	0.12	0	1.84333	0.706667	0.49	0.356667	0.0855476	-3.54713	1.51e-06	7.59e-05	0.245108	-2.02851	0.034815	0.156429	0.246193	-2.02214	0.0947471	0.999929	0.039307	-4.66907	0.00795202	0.396158	0	0.19	0.26	0.25	0.22	0.08	0.07	0.15	0.14	0	0	0
688	gene-LOC104606186	LOC104606186	uncharacterized LOC104606186	1188	D1				yes|up	no|up	no|up	no|up	1	10.03	9.13333	8.62	6.82	1.44333	2.99667	5.38667	3.17333	8.55587	3.09691	1.81e-33	1.31e-30	3.06807	1.61733	0.0116306	0.0717042	1.62303	0.698693	0.0792681	0.999929	1.90819	0.932205	0.374034	0.999982	8.79	11.58	9.72	9.31	9.96	8.13	7.79	9.07	9	5.43	8.38	6.65
689	gene-LOC104606917	LOC104606917	uncharacterized LOC104606917	977	D1				yes|up	no|up	no|up	no|up		3.98667	3.46333	1.79667	0.06	1.40333	1.92	1.51333	0	3.05264	1.61006	0.000118306	0.00320084	1.77898	0.831048	0.0699631	0.249479	1.15459	0.207377	0.732422	0.999929	3.70845	1.89082	0.628252	1	3.31	3.94	4.71	5.2	1.74	3.45	2.3	1.29	1.8	0	0.09	0.09
690	gene-LOC104607107	LOC104607107	uncharacterized LOC104607107	2442	D1				yes|up	no|up	no|up	no|up	6	32.6267	79.4133	147.573	310.473	16.94	53.7033	87.1633	197.143	2.07896	1.05586	4.74e-21	1.74e-18	1.44054	0.526609	0.029983	0.141407	1.68774	0.755093	0.000624506	0.0623224	1.55358	0.635598	1.28e-05	0.00354266	27.49	33.67	36.72	82.22	81.96	74.06	178.54	127.57	136.61	326.65	276.69	328.08
691	gene-LOC104609415	LOC104609415	uncharacterized LOC104609415	1584	D1				yes|down	no|up	no|down	no|down		0.733333	1.23	0.963333	1.02333	2.05667	1.2	1.21667	1.30333	0.38452	-1.37887	0.000653903	0.0123557	1.00699	0.0100556	0.981542	0.992557	0.786524	-0.346438	0.442298	0.999929	0.771461	-0.374335	0.365643	0.999982	0.6	0.71	0.89	1.01	1.3	1.38	0.73	1.19	0.97	0.91	1.13	1.03
692	gene-LOC104612536	LOC104612536	uncharacterized LOC104612536	1953	D1				yes|down	no|down	no|down	no|up		3.55	5.34	9.02	8.86	12.78	8.04667	9.81667	6.74	0.299828	-1.73779	0.00115607	0.0191326	0.648356	-0.625142	0.000504526	0.00609218	0.914684	-0.128655	0.668905	0.999929	1.29639	0.374504	0.0821083	0.999982	2.68	3.57	4.4	5	6.32	4.7	13.91	5.96	7.19	10.08	7.71	8.79
693	gene-LOC104612699	LOC104612699	uncharacterized LOC104612699	956	D1				yes|up	no|up	no|down	no|down	5	2.52333	4.63667	6.04333	12.2733	0.793333	4.43667	8.58667	18.6333	3.34865	1.74358	0.00375437	0.045184	1.02744	0.0390526	0.896383	0.962198	0.706885	-0.500452	0.261069	0.999929	0.645649	-0.631179	0.026472	0.722003	1.5	3.89	2.18	5	4.41	4.5	9.28	4.58	4.27	13.1	9.38	14.34
694	gene-LOC104612845	LOC104612845	uncharacterized LOC104612845, transcript variant X1	2343	D1				yes|up	no|up	no|up	no|up	1	61.7367	20.0033	10.2367	2.51333	25.7267	12.49	8.68667	1.81667	2.6038	1.38062	8.8e-49	1.08e-45	1.56474	0.645925	1.34e-06	3.68e-05	1.13781	0.186258	0.414617	0.999929	1.37977	0.464424	0.0973837	0.999982	56.87	64.63	63.71	18.98	21.59	19.44	10.56	11.49	8.66	2.69	2.34	2.51
695	gene-LOC109114012	LOC109114012	uncharacterized LOC109114012	3447	D1				yes|down	no|up	no|down	no|down		2.00333	2.86333	0.793333	0.126667	4.89333	1.95667	1.86	0.12	0.435311	-1.19988	0.000467364	0.0094561	1.18128	0.240352	0.634368	0.840928	0.51683	-0.952238	0.0806783	0.999929	0.502449	-0.992951	0.491103	0.999982	0.79	2.81	2.41	2.31	3.77	2.51	0.69	0.84	0.85	0.36	0	0.02
696	gene-LOC109114587	LOC109114587	uncharacterized LOC109114587	3535	D1				yes|down	no|up	no|up	no|up		0.033333	0.31	0.22	0.113333	0.416667	0.153333	0.073333	0.076667	0.0882955	-3.50152	3.63e-05	0.00115665	1.98976	0.992593	0.219683	0.502055	3.10081	1.63264	0.189876	0.999929	1.49922	0.584212	0.640736	0.999982	0	0.1	0	0.44	0.32	0.17	0.46	0.04	0.16	0.21	0.13	0
697	gene-LOC104602249	LOC104602249	universal stress protein A-like protein	1013	D1				yes|down	no|down	no|down	no|down		8.68333	12.2033	16.2133	6.76667	32.7833	12.9467	28	9.85333	0.291894	-1.77648	9.85e-05	0.00274398	0.928321	-0.107304	0.597123	0.824705	0.584549	-0.774604	0.0172392	0.537024	0.672472	-0.572455	0.0696693	0.999982	8.55	8.89	8.61	11.89	14.53	10.19	21.75	12.38	14.51	6.65	6.23	7.42
698	gene-LOC104598772	LOC104598772	universal stress protein PHOS32	905	D1				yes|down	no|down	no|down	no|down	3	87.6667	108.677	119.533	180.613	206.303	198.877	202.21	244.9	0.46086	-1.1176	1.09e-29	7.16e-27	0.53857	-0.892794	9.43e-22	3.15e-19	0.588422	-0.765076	5.29e-13	1.51e-09	0.719901	-0.47413	0.0032676	0.229713	74.2	88.9	99.9	101.4	116.32	108.31	124.18	115.94	118.48	176.46	194.71	170.67
699	gene-LOC104593057	LOC104593057	uridine kinase-like protein 3, transcript variant X1	1782	D1				yes|up	no|up	no|up	no|down		0.956667	1.73667	1.67	0.976667	0.06	1.81667	1.34333	0.983333	23.9927	4.58453	0.000196052	0.0048187	1.02165	0.0308988	0.944833	0.979647	1.24522	0.316406	0.688695	0.999929	0.85346	-0.228605	0.795959	0.999982	0.85	0.54	1.48	1.16	2.03	2.02	2.53	1.21	1.27	1.11	0.65	1.17
700	gene-LOC104609452	LOC104609452	UV-B-induced protein At3g17800, chloroplastic-like	1747	D1				yes|up	no|up	no|up	no|up		35.4467	36.5833	53.7433	89.9267	17.7867	23.0033	46.0733	80.1167	2.09992	1.07033	9.94e-13	1.67e-10	1.53307	0.616428	6.11e-06	0.000140398	1.14717	0.198075	0.678248	0.999929	1.11107	0.151956	0.427383	0.999982	27.37	48.32	30.65	44.33	31.44	33.98	71.72	40.47	49.04	94.29	84.54	90.95
701	gene-LOC104586255	LOC104586255	vacuolar iron transporter homolog 4-like	1057	D1				yes|down	no|down	no|up	no|up		0.553333	0.34	0.296667	0.23	2.23667	1.07333	0.246667	0.08	0.260817	-1.93889	0.00258769	0.0345676	0.307464	-1.70151	0.0506179	0.201377	1.17338	0.230669	0.838556	0.999929	2.84614	1.50901	0.291016	0.999982	0.33	0.15	1.18	0.27	0.08	0.67	0.24	0.25	0.4	0.28	0.25	0.16
702	gene-LOC104588264	LOC104588264	WAT1-related protein At5g07050	1605	D1				yes|down	no|down	no|up	no|down	6	17.6567	21.8133	33.24	108.443	41.35	33.4767	29.9867	119.05	0.462372	-1.11288	1.39e-11	1.93e-09	0.638815	-0.646531	2.98e-07	9.64e-06	1.11478	0.156759	0.602493	0.999929	0.894636	-0.160627	0.424355	0.999982	15.61	15.71	21.65	23.1	21.68	20.66	44.41	25.04	30.27	113.25	109.64	102.44
703	gene-LOC104607919	LOC104607919	WAT1-related protein At5g40240-like, transcript variant X1	1378	D1				yes|up	no|up	no|up	no|up	5	2.21	3.91667	8.55	50.91	0.466667	2.00667	4.9	47.14	4.71207	2.23636	6.3e-07	3.49e-05	1.81777	0.862172	0.0150467	0.0866607	1.69477	0.761093	0.000205582	0.0283368	1.07014	0.0978012	0.617424	0.999982	2.25	2.6	1.78	4.33	3.07	4.35	8.97	8.52	8.16	56.45	49.34	46.94
704	gene-LOC104611156	LOC104611156	WRKY transcription factor 44-like	1345	D1				yes|up	no|up	no|up	no|up		5.49667	5.50333	4.74	0.35	2.41333	3.61	3.24333	0.136667	2.46274	1.30026	3.73e-06	0.000163535	1.50245	0.587315	0.0358222	0.159446	1.47419	0.559925	0.0752216	0.999929	2.4832	1.3122	0.214398	0.999982	4.57	6.6	5.32	6	5.23	5.28	3.95	5.26	5.01	0.62	0.25	0.18
705	gene-LOC104602947	LOC104602947	zinc finger protein JAGGED-like	1418	D1				yes|down	no|down	no|down	no|no test		1.22	0.16	0.02	0	3.14667	0.356667	0.03	0	0.414463	-1.27069	0.000132619	0.0034961	0.434053	-1.20406	0.226924	0.510195	0.587705	-0.766837	0.84235	1	1	0	1	1	0.87	1.26	1.53	0.13	0.23	0.12	0	0	0.06	0	0	0
706	gene-LOC104587572	LOC104587572		1299	D1				yes|up	no|up	no|up	no|up		10.87	11.1633	9.36333	6.54333	4.47333	5.8	3.53333	1.51667	2.62839	1.39418	1.68e-11	2.3e-09	1.8946	0.921889	1.89e-05	0.000376347	2.6918	1.42857	0.000677152	0.0658509	4.21032	2.07393	0.17828	0.999982	9.15	13.08	10.38	13.18	9.88	10.43	8.75	10.31	9.03	6.81	6.88	5.94
707	gene-LOC104589221	LOC104589221		1918	D1				yes|down	no|down	no|down	no|down		0.106667	1.25333	2.32667	2.58333	0.65	1.66333	2.54667	2.72667	0.171442	-2.54421	0.00065067	0.0123086	0.734232	-0.445693	0.193857	0.467903	0.918995	-0.121871	0.695348	0.999929	0.931694	-0.102072	0.693865	0.999982	0.13	0.15	0.04	1.26	1.21	1.29	2.73	2.14	2.11	2.17	2.89	2.69
708	gene-LOC104596520	LOC104596520		1397	D1				yes|up	no|up	no|up	no|up		1.94	1.64	1.45	0.66	1.05667	0.946667	1.08	0.25	2.48145	1.31119	0.000234392	0.00555428	1.95386	0.966328	0.00807385	0.0543083	1.31831	0.398693	0.34283	0.999929	1.81592	0.860698	0.296809	0.999982	1.34	1.47	3.01	1.19	2.22	1.51	1.48	1.88	0.99	1.39	0.11	0.48
709	gene-LOC104596924	LOC104596924		825	D1				yes|up	no|up	no|up	no|up	5	2.5	3.45	4.53	11.6367	0.25	1.53667	2.10667	7.85	10.8537	3.44012	3.16e-06	0.000142156	2.16975	1.11753	0.0329671	0.150566	2.09849	1.06935	0.00931345	0.39709	1.45209	0.53813	0.0738456	0.999982	1.65	3.21	2.64	1.99	4.3	4.06	3.67	5.12	4.8	9.36	12.34	13.21
710	gene-LOC104597252	LOC104597252		1250	D1				yes|up	no|up	no|up	no|down	5	3.10333	2.13	3.06333	4.90667	1.4	1.58333	3.02667	5.97667	2.38786	1.25572	0.000894825	0.0156415	1.32024	0.400803	0.313898	0.606607	1.00503	0.00723304	0.985754	0.999929	0.804916	-0.31309	0.293652	0.999982	2.25	4.65	2.41	1.87	2.42	2.1	3.09	4.18	1.92	4.46	4.73	5.53
711	gene-LOC104598321	LOC104598321		2313	D1				yes|down	no|up	no|down	no|up		0.11	0.106667	0.2	0.176667	0.526667	0.083333	0.596667	0.133333	0.225845	-2.1466	0.00322035	0.0402848	1.24817	0.319815	0.813436	0.926398	0.349043	-1.51852	0.184154	0.999929	1.30676	0.385989	0.669451	0.999982	0.05	0.14	0.14	0.29	0.03	0	0.25	0.19	0.16	0.18	0.13	0.22
712	gene-LOC104600782	LOC104600782		1274	D1				yes|down	no|down	no|down	no|down		0.926667	1.16667	1.69333	0.54	2.34333	1.52667	1.79	0.863333	0.431525	-1.21248	0.00255273	0.0342095	0.746503	-0.42178	0.35644	0.645971	0.946144	-0.079869	0.840904	0.999929	0.615891	-0.699253	0.254773	0.999982	0.88	1.09	0.81	0.95	1.36	1.19	1.58	1.55	1.95	0.37	0.74	0.51
713	gene-LOC104611052	LOC104611052		1990	D1				yes|down	no|down	no|down	no|down		0.643333	0.616667	0.11	0.176667	1.59333	0.7	0.216667	0.316667	0.434632	-1.20213	0.00246505	0.0333898	0.857858	-0.221189	0.669264	0.859578	0.539951	-0.889099	0.537243	0.999929	0.511205	-0.968025	0.345912	0.999982	0.72	0.76	0.45	0.65	0.47	0.73	0.07	0.24	0.02	0.41	0	0.12
714	gene-LOC104586078	LOC104586078	vesicular GABA transporter	1858				D15	no|no test	no|down	no|down	yes|down		0	0	0.04	0.403333	0	0.013333	0.256667	2.22667	1	0	1	1	0.534105	-0.904805	0.824516	1	0.158369	-2.65863	0.0436686	0.831174	0.17723	-2.4963	0.000201706	0.0323049	0	0	0	0	0	0	0.04	0.04	0.04	0.33	0.47	0.41
715	gene-LOC104586423	LOC104586423	uncharacterized LOC104586423	1066			D10		no|up	no|up	yes|up	no|up	1	10.8167	14.4667	18.7733	14.2567	5.97667	7.18	8.67	13.68	1.8999	0.925924	0.000106483	0.00294178	1.99177	0.994052	8.66e-05	0.00139538	2.19211	1.13232	0.00023505	0.0308713	1.03418	0.0484851	0.858903	0.999982	8.82	13.14	10.49	19.36	11.74	12.3	15.19	20.88	20.25	15.21	13.11	14.45
716	gene-LOC104586483	LOC104586483	O-acyltransferase WSD1-like	1787			D10		no|up	no|up	yes|down	no|down	2	78.27	60.27	3.33	0.06	82.85	55.3267	7.97333	0.07	1.01853	0.0264863	0.750291	0.931349	1.06502	0.0908805	0.336934	0.628049	0.416565	-1.26338	1.16e-06	0.000471543	0.823946	-0.279378	0.868653	0.999982	65.27	87.73	81.81	52.78	66.74	61.29	4.13	2.33	3.53	0	0.05	0.13
717	gene-LOC104586630	LOC104586630	protein HOTHEAD-like	2017				D15	no|up	no|down	no|down	yes|down	2	122.73	83.33	26.69	3.94333	106.02	83.9033	37.0467	9.08333	1.24663	0.318031	0.0161034	0.129352	0.972372	-0.0404194	0.602441	0.82706	0.714728	-0.484534	0.00124032	0.10421	0.424762	-1.23527	3.33e-08	3.23e-05	96.7	147.87	123.62	80.04	83.05	86.9	24.47	29.06	26.54	3.08	4.7	4.05
718	gene-LOC104587047	LOC104587047	uncharacterized LOC104587047	1224				D15	no|up	no|up	no|up	yes|up	5	13.9333	35.8467	40.01	97.26	10.4467	22.5433	30.2467	43.42	1.43785	0.523917	0.00317141	0.0398634	1.56189	0.643289	4.71e-07	1.46e-05	1.32234	0.403095	0.0323444	0.721842	2.2	1.1375	3.11e-05	0.00676854	11.3	14.28	16.22	33	38.51	36.03	46.96	34.77	38.3	97.4	99.46	94.92
719	gene-LOC104587648	LOC104587648	GDSL esterase/lipase At5g33370-like	1518			D10		no|down	no|down	yes|down	no|down	2	134.667	82.0733	17.4733	0.22	191.307	133.06	49.6767	0.24	0.764328	-0.387736	1.39e-06	7.01e-05	0.601782	-0.732687	1.49e-11	1.22e-09	0.347387	-1.52539	1.41e-06	0.000546477	0.846165	-0.24099	0.830447	0.999982	114.46	146.49	143.05	66.13	88.17	91.92	15.3	18.44	18.68	0.32	0	0.34
720	gene-LOC104588130	LOC104588130	cyclin-D3-2	1861			D10		no|down	no|down	yes|down	no|down	2	21.0233	8.63667	3.59	0.79	34.4133	12.8967	7.5	0.853333	0.659278	-0.601041	5.1e-07	2.92e-05	0.655653	-0.608995	5.63e-05	0.000973093	0.47965	-1.05995	4.87e-06	0.00146462	0.90734	-0.140285	0.757578	0.999982	17.35	20.32	25.4	7.15	9.83	8.93	3.74	3.42	3.61	0.66	1.02	0.69
721	gene-LOC104588420	LOC104588420	NPL4-like protein 1, transcript variant X1	1676				D15	no|up	no|up	no|down	yes|down		10.63	11.1533	13.4267	15.5167	9.61333	9.4	14.9567	39.1533	1.20252	0.266061	0.1028	0.407251	1.15032	0.202033	0.187342	0.458568	0.893697	-0.162142	0.355224	0.999929	0.386061	-1.3731	0.000159719	0.0270014	9.37	12.5	10.02	10.72	12.09	10.65	15.08	12.88	12.32	15.23	15.13	16.19
722	gene-LOC104588789	LOC104588789	tyrosine/DOPA decarboxylase 2-like	1973				D15	no|down	no|down	no|down	yes|up	3	396.95	551.537	383.167	1.73667	502.85	587.263	403.513	0.523333	0.84887	-0.236385	0.00319633	0.0400897	0.917141	-0.124784	0.0429003	0.179749	0.940597	-0.0883519	0.661433	0.999929	3.28365	1.7153	0.000240867	0.0369116	316.99	424.57	449.29	524.21	576.56	553.84	306.96	423.36	419.18	2.58	1.23	1.4
723	gene-LOC104589218	LOC104589218		936				D15	no|down	no|down	no|down	yes|down	3	16.7167	29.5	34.2567	6.73667	29.4967	35.24	42.5533	21.73	0.612356	-0.707558	1.62e-06	8.05e-05	0.82383	-0.279581	0.0772489	0.265016	0.802916	-0.316678	0.03035	0.698577	0.301685	-1.72888	3.1e-07	0.000227838	13.01	18.43	18.71	24.48	30.15	33.87	34.75	32.1	35.92	5.47	8.84	5.9
724	gene-LOC104589697	LOC104589697	auxin-responsive protein SAUR21-like	718				D15	no|up	no|up	no|up	yes|down		9.99	16.5267	12.6833	2.34667	10.2067	11.7167	6.79	7.82	1.08913	0.123178	0.717205	0.918904	1.44692	0.532988	0.471534	0.740883	1.95298	0.965677	0.0101732	0.411736	0.293873	-1.76674	0.000274185	0.0402787	9.74	13.97	6.26	30.81	4.91	13.86	11.29	15.16	11.6	2.14	3	1.9
725	gene-LOC104590402	LOC104590402	putative nuclease HARBI1	2065			D10	D15	no|down	no|up	yes|up	yes|down		140.57	142.663	133.577	14.1733	160.803	110.873	59.42	44.44	0.927483	-0.108608	0.869165	0.965575	1.27432	0.349723	0.601926	0.826617	2.2647	1.17932	3.57e-05	0.00756229	0.313491	-1.6735	1.02e-06	0.000455377	101.04	229.27	91.4	230.89	44.05	153.05	108.9	145.85	145.98	14.53	14.29	13.7
726	gene-LOC104590713	LOC104590713	calcium-binding protein PBP1-like	708				D15	no|down	no|up	no|up	yes|down		113.297	186.92	234.19	29.8033	149.613	162.627	130.233	67.0933	0.818645	-0.28869	0.654447	0.896628	1.15651	0.209779	0.68494	0.867128	1.8042	0.85136	0.00111125	0.0965607	0.432001	-1.21089	6.29e-07	0.00034409	90.14	168.87	80.88	295.91	89.45	175.4	196.36	248.05	258.16	30.03	30.86	28.52
727	gene-LOC104591158	LOC104591158	cytochrome P450 709B2	1136				D15	no|down	no|down	no|up	yes|up	2	85.1433	54.73	37.6833	30.2533	130.017	77.72	35.7467	13.46	0.710738	-0.49261	3.99e-05	0.0012535	0.705814	-0.502639	1.53e-06	4.15e-05	1.04008	0.0566929	0.700338	0.999929	2.23468	1.16007	1.16e-07	9.5e-05	72.66	75.34	107.43	55.98	56.17	52.04	41.8	34.51	36.74	33.83	29.88	27.05
728	gene-LOC104591494	LOC104591494	uncharacterized LOC104591494, transcript variant X1	2028			D10		no|up	no|up	yes|up	no|down		2.97	6.89333	10.42	7.54333	1.93	4.53	4.51667	8.38333	1.6245	0.699991	0.045984	0.257473	1.43055	0.516571	0.40806	0.690862	2.17216	1.11913	2.77e-07	0.000150762	0.908098	-0.13908	0.601788	0.999982	2.34	4.45	2.12	11.73	2.58	6.37	11.12	10.29	9.85	9.82	6.88	5.93
729	gene-LOC104591916	LOC104591916	uncharacterized LOC104591916	1133				D15	no|down	no|down	no|up	yes|down		37.1933	32.89	33.99	3.82667	45.4967	32.8867	26.2967	9.99667	0.883687	-0.178393	0.763856	0.936386	0.995947	-0.00585896	0.992608	0.996685	1.31255	0.392373	0.511049	0.999929	0.374153	-1.4183	0.00026364	0.0394583	32.06	52.44	27.08	54.09	12.41	32.17	29.12	34.95	37.9	3.79	4.8	2.89
730	gene-LOC104591977	LOC104591977	cytochrome P450 86B1	1806			D10		no|down	no|down	yes|down	no|up	5	0.186667	2.52	6.56333	20.2233	0.59	4.55333	14.12	19.66	0.33565	-1.57497	0.0313457	0.202346	0.541379	-0.885288	0.000213628	0.00296249	0.466169	-1.10107	3.8e-05	0.00796096	1.01344	0.0192601	0.945317	0.999982	0.1	0.15	0.31	2.32	2.96	2.28	8.53	4.22	6.94	17.3	20.55	22.82
731	gene-LOC104592063	LOC104592063	beta-glucosidase 13-like, transcript variant X1	1859				D15	no|up	no|down	no|down	yes|up	3	433.96	464.7	356.437	3.43333	467.04	495.27	388.067	0.796667	1.00362	0.00521893	0.949205	0.986813	0.919612	-0.120902	0.0589426	0.223306	0.909981	-0.136092	0.442856	0.999929	4.26651	2.09306	8.66e-07	0.000418406	362.34	438.17	501.37	449.61	496.7	447.79	294.2	392.15	382.96	5.07	2.99	2.24
732	gene-LOC104593942	LOC104593942	probable beta-1,3-galactosyltransferase 8	1116				D15	no|up	no|up	no|up	yes|down	5	0.053333	0.126667	0.05	5.59333	0	0	0	14.7833	5.16908	2.36991	0.486137	1	10.6404	3.41148	0.174787	1	3.82759	1.93644	0.63148	1	0.372443	-1.42491	2.21e-05	0.00547037	0	0.16	0	0	0.3	0.08	0	0.15	0	3.7	6.91	6.17
733	gene-LOC104594225	LOC104594225	ABC transporter C family member 3-like, transcript variant X1	5753				D15	no|down	no|down	no|down	yes|up		1.56	1.14	2.44	1.42667	2.10333	1.23	4.83333	0.59	0.792466	-0.335579	0.103213	0.407887	0.931209	-0.102824	0.668042	0.859278	0.525626	-0.927892	0.391465	0.999929	2.40806	1.26787	0.00022583	0.0352382	1.12	1.82	1.74	1.15	1.32	0.95	4.67	1.03	1.62	2	1.17	1.11
734	gene-LOC104594432	LOC104594432	uncharacterized LOC104594432	552				D15	no|down	no|up	no|up	yes|down		85.2967	87.3467	59.03	6.51333	98.46	67.9233	28.3933	20.4967	0.936778	-0.0942212	0.886587	0.970011	1.30541	0.384501	0.581682	0.813676	2.0758	1.05367	0.00303939	0.20017	0.307025	-1.70357	8.22e-06	0.0024672	61.94	128.59	65.36	142.24	27.82	91.98	56.8	58.22	62.07	7.79	5.13	6.62
735	gene-LOC104595008	LOC104595008	serine/threonine-protein kinase 26-like	2016				D15	no|up	no|down	no|up	yes|down	6	2.11667	3.89	6.69	28.8133	1.82667	3.98667	4.48333	62.2533	1.24464	0.315728	0.311786	0.69244	0.952633	-0.070008	0.78549	0.913766	1.51425	0.5986	0.121759	0.999929	0.455578	-1.13423	1.59e-05	0.00409026	1.66	2.6	2.09	4.7	3.3	3.67	9.43	4.85	5.79	33.66	25.08	27.7
736	gene-LOC104595296	LOC104595296	coleoptile phototropism protein 1-like	1731				D15	no|up	no|up	no|up	yes|down	1	28.4567	16.0933	9.47333	0.783333	20.84	10.4467	8.4	2.94667	1.4701	0.555918	3.82e-06	0.000166825	1.50933	0.593904	0.00029914	0.00391209	1.12369	0.168239	0.599109	0.999929	0.260364	-1.9414	3.57e-06	0.00131224	23.26	33.97	28.14	17.52	14.52	16.24	6.03	12.22	10.17	0.66	1.07	0.62
737	gene-LOC104595657	LOC104595657	aureusidin synthase-like	2361				D15	no|up	no|up	no|down	yes|up	3	1824.33	1862.46	1349.56	41.4667	1903.36	1600.56	1417.49	19.02	1.03031	0.0430853	0.602499	0.872533	1.1381	0.186625	0.0552519	0.213645	0.952631	-0.0700099	0.542969	0.999929	2.1422	1.09909	0.000112636	0.0201428	1453.82	2036.35	1982.82	1859.03	2008.78	1719.57	1326.76	1331.31	1390.61	32.23	49.77	42.4
738	gene-LOC104595701	LOC104595701	uncharacterized LOC104595701, transcript variant X1	1057			D10		no|up	no|up	yes|up	no|up	5	0.43	1.49667	6.14	53.5533	0.486667	1.01333	2.00333	35.6467	1.04949	0.0696897	0.836989	0.95846	1.34646	0.429168	0.129128	0.36715	2.45719	1.29701	0.000108878	0.017136	1.47829	0.563929	2.23e-05	0.00547037	0.25	0.46	0.58	1.44	1.25	1.8	9.67	4.23	4.52	48.06	55.24	57.36
739	gene-LOC104595862	LOC104595862	salicylic acid-binding protein 2-like	945			D10		no|down	no|down	yes|down	no|up	2	158.88	54.17	14.12	7.93667	275.91	65.8733	39.8067	5.51	0.629172	-0.668474	2.61e-12	3.96e-10	0.808366	-0.30692	0.0404869	0.172755	0.362774	-1.46286	4.8e-05	0.00946057	1.42528	0.511242	0.16017	0.999982	137.77	161.5	177.37	46.95	64.32	51.24	18.62	8.93	14.81	8.58	7.31	7.92
740	gene-LOC104596592	LOC104596592	thioredoxin H2-like	1040				D15	no|up	no|down	no|down	yes|down		1.51333	1.67667	1.53667	3.51	1.51	3.05667	2.5	7.06333	1.1405	0.189664	0.674592	0.903419	0.557738	-0.842341	0.0342983	0.154759	0.594813	-0.749491	0.176203	0.999929	0.495787	-1.01221	0.000159361	0.0270014	1.34	1.94	1.26	1.38	2.23	1.42	1.55	1.84	1.22	3.7	3.1	3.73
741	gene-LOC104597238	LOC104597238	wound-induced protein 1	1026			D10		no|up	no|down	yes|up	no|down		0.073333	2.03333	7.12667	7.25	0.026667	3.40333	2.62	10.66	2.92944	1.55062	0.548968	1	0.584531	-0.774647	0.17774	0.445069	2.70019	1.43306	1.52e-06	0.000573992	0.664093	-0.590543	0.156173	0.999982	0.14	0.08	0	2.28	0.94	2.88	7.13	6.55	7.7	9.44	5.99	6.32
742	gene-LOC104597528	LOC104597528	uncharacterized protein At1g04910-like	2284				D15	no|up	no|down	no|up	yes|down		20.1333	12.7467	6.18333	4.64667	17.3233	13.2533	5.87	9.93333	1.24403	0.315024	0.28407	0.66584	0.942923	-0.0847875	0.556089	0.797626	1.06682	0.093317	0.691427	0.999929	0.461345	-1.11608	3.81e-07	0.000253615	15.84	25.82	18.74	14.59	11.32	12.33	7.15	5.88	5.52	5.91	3.78	4.25
743	gene-LOC104597743	LOC104597743	probable serine/threonine-protein phosphatase 2A regulatory subunit B'' subunit TON2	2473				D15	no|up	no|up	no|down	yes|down	5	0.34	0.326667	0.236667	7.03	0.196667	0.166667	0.406667	14.8567	1.90373	0.928831	0.153761	0.500218	1.934	0.95159	0.169196	0.431238	0.615277	-0.700693	0.307177	0.999929	0.469892	-1.0896	6.83e-05	0.0134713	0.21	0.54	0.27	0.4	0.29	0.29	0.19	0.34	0.18	6.93	6.75	7.41
744	gene-LOC104598426	LOC104598426	ethylene-responsive transcription factor 5	1498				D15	no|down	no|up	no|up	yes|down		78.8533	91.28	121.327	7.24667	89.24	75.3333	74.6967	25.5633	0.941584	-0.086839	0.877167	0.967897	1.2019	0.265322	0.600012	0.825422	1.63761	0.711594	0.114437	0.999929	0.278762	-1.8429	4.89e-09	7.44e-06	58.51	120.48	57.57	138.47	41.47	93.9	108.95	125.57	129.46	7.23	7.47	7.04
745	gene-LOC104598684	LOC104598684	uncharacterized LOC104598684	1758				D15	no|down	no|down	no|down	yes|down		0.003333	0	0.013333	2.64667	0.026667	0.093333	0.07	6.64667	0.273088	-1.87256	0.598573	1	0.0822743	-3.60342	0.095247	1	0.22258	-2.16761	0.399378	0.999929	0.39142	-1.35321	6.21e-05	0.0126	0	0	0.01	0	0	0	0	0.04	0	2.61	2.38	2.95
746	gene-LOC104599112	LOC104599112	xyloglucan endotransglucosylase/hydrolase protein 22-like	1218				D15	no|down	no|up	no|up	yes|down		92.0867	109.01	44.78	4.07667	103.507	80.7367	26.5167	8.85	0.95083	-0.0727412	0.906785	0.975997	1.33654	0.418501	0.457603	0.730615	1.72068	0.782977	0.21683	0.999929	0.441995	-1.1779	0.000113785	0.0201428	67	147.64	61.62	167.33	44.93	114.77	33.53	51.4	49.41	4.21	4.31	3.71
747	gene-LOC104599114	LOC104599114	probable xyloglucan endotransglucosylase/hydrolase protein 23	1111				D15	no|down	no|up	no|up	yes|down		162.613	195.37	105.54	15.07	187.373	171.86	66.7	39.0633	0.930158	-0.104452	0.877303	0.967935	1.1306	0.177087	0.767179	0.90576	1.6092	0.686346	0.208483	0.999929	0.378751	-1.40068	3.01e-05	0.00675331	124.07	250.87	112.9	308.08	79.08	198.95	83.07	120.69	112.86	15.19	14.05	15.97
748	gene-LOC104599115	LOC104599115	probable xyloglucan endotransglucosylase/hydrolase protein 23	1135				D15	no|down	no|up	no|up	yes|down		278.847	357.407	190.6	45.4133	330.283	310.74	131.113	106.863	0.903695	-0.146092	0.812597	0.95251	1.1423	0.191945	0.72765	0.887887	1.47956	0.565171	0.328162	0.999929	0.417673	-1.25955	8.6e-05	0.016496	211.54	434.04	190.96	551.7	159.2	361.32	148.25	216.65	206.9	49.99	38.58	47.67
749	gene-LOC104599117	LOC104599117	probable xyloglucan endotransglucosylase/hydrolase protein 23	1114				D15	no|down	no|down	no|up	yes|down	2	55.3833	46.0533	24.0167	2.78	86.2033	54.9067	19.2767	10.5567	0.68789	-0.53975	0.45912	0.796627	0.83187	-0.265569	0.642462	0.845843	1.26202	0.335731	0.308239	0.999929	0.257502	-1.95735	2.47e-05	0.0056674	41.12	85.84	39.19	70.81	20.11	47.24	18.01	26.84	27.2	3.65	2.2	2.49
750	gene-LOC104599415	LOC104599415	early nodulin-like protein 2	1656			D10		no|up	no|up	yes|up	no|up	2	124.263	61.4867	29.4567	0.91	104.02	37.8333	14.0933	0.77	1.28314	0.359677	0.000219855	0.00529803	1.59208	0.670913	2.29e-11	1.8e-09	2.09469	1.06674	5.02e-05	0.00972442	1.16853	0.224691	0.70328	0.999982	98.42	138.24	136.13	64.37	58.41	61.68	18.92	37.52	31.93	0.59	1.07	1.07
751	gene-LOC104600498	LOC104600498	ethylene-responsive transcription factor ERF017-like	1052			D10	D15	no|up	no|up	yes|up	yes|down		59.4333	81.16	78.91	10.58	58.47	77.0467	29.0267	45.3733	1.09227	0.127334	0.811377	0.952079	1.0509	0.0716315	0.90544	0.965718	2.69389	1.42969	1.18e-06	0.000471543	0.22829	-2.13106	2.01e-08	2.14e-05	48.7	89.09	40.51	128.2	30.26	85.02	63.25	84.73	88.75	8.75	13.13	9.86
752	gene-LOC104600583	LOC104600583	AP2-like ethylene-responsive transcription factor AIL1	2637				D15	no|down	no|up	no|up	yes|up		17.9467	4.42333	2.81	2.35667	19.9333	3.36	2.50333	1.01	0.967022	-0.0483795	0.643029	0.892486	1.28736	0.364411	0.0924309	0.29833	1.12269	0.166955	0.597788	0.999929	2.28798	1.19407	9.31e-05	0.017399	14.28	20.7	18.86	3.49	5.48	4.3	3.56	2.67	2.2	1.99	2.88	2.2
753	gene-LOC104600932	LOC104600932	uncharacterized LOC104600932	471				D15	no|down	no|down	no|down	yes|down		4.98333	6.17333	4.04333	3.02333	4.60667	5.41	5.17667	11.31	0.946149	-0.07986	0.755774	0.933092	0.947274	-0.0781466	0.746662	0.896481	0.91676	-0.125383	0.645073	0.999929	0.269316	-1.89263	2.46e-05	0.0056674	4.83	3.77	6.35	3.83	8.74	5.95	4.24	4.47	3.42	2.05	3.51	3.51
754	gene-LOC104600986	LOC104600986	histone-lysine N-methyltransferase family member SUVH9-like	2214			D10		no|up	no|up	yes|up	no|down		1.36	0.616667	1.96667	2.02333	0.81	0.223333	0.003333	2.02	1.72155	0.783705	0.665318	0.900349	2.76355	1.46652	0.684426	0.86674	339.663	8.40796	1.01e-10	1.44e-07	0.984252	-0.0229006	0.988795	0.999982	0.41	0.82	2.85	0	0	1.85	3.16	1.07	1.67	0	2.77	3.3
755	gene-LOC104601348	LOC104601348	secoisolariciresinol dehydrogenase-like, transcript variant X2	1133			D10		no|down	no|down	yes|down	no|up		5.58	8.06333	4.44333	0.266667	10.0767	15.5167	10.1967	0.086667	0.620131	-0.689354	0.00220482	0.0308837	0.50059	-0.9983	1.45e-08	6.36e-07	0.443965	-1.17148	5.45e-05	0.01027	2.65367	1.40799	0.278898	0.999982	3.69	6.96	6.09	7.18	8.9	8.11	4.55	3.83	4.95	0.26	0.39	0.15
756	gene-LOC104601470	LOC104601470	kinesin-like protein KIN-12E	4617				D15	no|up	no|up	no|up	yes|up	2	33.0767	12.8533	4.55	2.25333	34.7367	11.51	3.51667	0.846667	1.01708	0.0244282	0.786696	0.943152	1.07818	0.108603	0.36652	0.655788	1.27136	0.346372	0.153527	0.999929	2.23695	1.16153	8.13e-05	0.0157467	26.96	35.83	36.44	11.51	13.49	13.56	3.66	5.83	4.16	2.25	1.88	2.63
757	gene-LOC104602809	LOC104602809	probable myosin-binding protein 5	2300				D15	no|down	no|up	no|up	yes|down		0	0.023333	0.03	1.47	0.01	0	0.01	2.93667	0.517327	-0.950851	0.815742	1	3.51883	1.81509	0.65381	1	2.89102	1.53158	0.660599	0.999929	0.482732	-1.0507	0.000281397	0.0409917	0	0	0	0	0.07	0	0.09	0	0	1.44	1.27	1.7
758	gene-LOC104603984	LOC104603984	ATP-dependent zinc metalloprotease FTSH 11, chloroplastic/mitochondrial-like	2961			D10		no|up	no|up	yes|up	no|up		2.42	1.17	1.9	0.423333	1.56667	0.903333	0.34	0.133333	1.6762	0.745195	0.0147707	0.122307	1.45542	0.541439	0.294907	0.586983	6.49399	2.69911	0.000157857	0.0225469	3.8113	1.93028	0.0864283	0.999982	2.06	2.15	3.05	1.26	1.41	0.84	2.59	2.01	1.1	0.76	0.26	0.25
759	gene-LOC104604307	LOC104604307	uncharacterized LOC104604307	915			D10		no|down	no|up	yes|up	no|down	4	26.3867	47.6367	51.59	6.55667	30.5367	32.4767	24.8	14.6133	0.929699	-0.105165	0.857089	0.963202	1.46525	0.551148	0.316833	0.60952	2.08144	1.05758	2.73e-05	0.00593594	0.440181	-1.18383	0.00459232	0.287709	20.55	38.14	20.47	76.66	21.27	44.98	42.68	56.71	55.38	5.52	7.18	6.97
760	gene-LOC104604475	LOC104604475	probable 3-hydroxyisobutyrate dehydrogenase-like 1, mitochondrial, transcript variant X4	1398			D10		no|down	no|down	yes|down	no|up		3.75	7.51	4.78	11.7133	6.1	11.5433	11.7833	9.62667	0.651775	-0.617554	0.0550755	0.286188	0.651479	-0.618209	0.290216	0.582559	0.407604	-1.29476	0.00037722	0.0456117	1.18466	0.244471	0.362784	0.999982	2.47	2.63	6.15	7.38	2.93	12.22	2.86	4	7.48	12.17	9.92	13.05
761	gene-LOC104605103	LOC104605103	uncharacterized LOC104605103	1198			D10	D15	no|down	no|up	yes|up	yes|down		51.4767	66.5767	77.9567	3.23667	57.2733	51.61	30.58	16.6433	0.965736	-0.0502997	0.943125	0.985474	1.28637	0.3633	0.609957	0.830097	2.55082	1.35096	3.55e-06	0.00111004	0.191283	-2.38622	1.81e-08	2.11e-05	41.74	79.31	33.38	110.25	17.99	71.49	65.57	88.28	80.02	3.45	2.95	3.31
762	gene-LOC104605508	LOC104605508	transcriptional activator Myb-like	1514				D15	no|down	no|up	no|up	yes|down		108.243	108.903	96.0933	7.16667	131.427	85.2633	51.2233	19.02	0.882585	-0.180193	0.758383	0.934025	1.26451	0.338581	0.518519	0.773642	1.8919	0.919836	0.000473228	0.0532743	0.370707	-1.43165	4.36e-05	0.00919456	85.34	158.5	80.89	166.87	49.24	110.6	73.36	105.07	109.85	8.51	6.4	6.59
763	gene-LOC104605704	LOC104605704	uncharacterized LOC104605704	1425				D15	no|down	no|up	no|up	yes|down		10.5767	17.39	20.2033	1.08333	14.0867	13.11	12.2433	5.65667	0.798716	-0.324246	0.566372	0.853309	1.31991	0.400435	0.541545	0.789059	1.67069	0.740441	0.0363591	0.763008	0.188901	-2.4043	5.97e-07	0.000343681	7.84	16.15	7.74	29.66	5.9	16.61	16.39	22.15	22.07	1.03	1.05	1.17
764	gene-LOC104606691	LOC104606691	GATA transcription factor 9-like	693			D10	D15	no|down	no|up	yes|up	yes|down	4	147.31	208.273	179.81	21.9233	160.157	142.097	81.1667	62.6	0.996556	-0.00497717	0.992965	0.998234	1.46925	0.555084	0.179017	0.446465	2.21267	1.14579	5.35e-09	4.7e-06	0.340648	-1.55365	2.81e-05	0.00635658	121.05	214.59	106.29	299.83	118.11	206.88	146.03	199.9	193.5	26.01	20.85	18.91
765	gene-LOC104606913	LOC104606913	calcium-binding protein CML38-like	1187				D15	no|up	no|up	no|up	yes|down		8.10333	11.1733	13.59	0.366667	6.87333	8.39667	6.60667	2.55	1.25424	0.326814	0.68061	0.906068	1.32382	0.404704	0.51465	0.770606	2.09269	1.06536	0.0158705	0.519611	0.142347	-2.81252	1.45e-06	0.00059937	5.79	13.83	4.69	18.32	4.19	11.01	12.53	12.84	15.4	0.24	0.44	0.42
766	gene-LOC104607090	LOC104607090	probable boron transporter 2, transcript variant X1	3072				D15	no|up	no|up	no|up	yes|up		10.8033	8.60333	7.81667	9.45333	7.47	5.43667	5.65333	3.62667	1.55345	0.635478	1.84e-07	1.17e-05	1.53706	0.620177	0.000399731	0.00496894	1.35901	0.442557	0.114555	0.999929	2.58513	1.37024	7.81e-07	0.000396285	8.31	11.65	12.45	6.16	10.28	9.37	5.65	9.5	8.3	8.54	9.14	10.68
767	gene-LOC104607227	LOC104607227	methylecgonone reductase-like	1097			D10		no|down	no|up	yes|up	no|up	5	0	0.353333	2.14	19.5067	0.073333	0	0.136667	5.37667	0.180696	-2.46836	0.413876	1	24.1863	4.59612	0.0113274	1	14.8224	3.8897	4.21e-05	0.00867356	3.56829	1.83523	0.182358	0.999982	0	0	0	0.35	0.63	0.08	3.95	1.25	1.22	28.06	13.08	17.38
768	gene-LOC104607471	LOC104607471		2214				D15	no|down	no|down	no|down	yes|down	5	0.01	0.036667	0.01	13.2367	0.02	0.153333	0.316667	32.7733	0.543742	-0.879005	0.779627	1	0.239066	-2.06452	0.162256	1	0.0387679	-4.68899	0.00543052	0.287211	0.39761	-1.33057	5.59e-07	0.000338561	0	0	0.03	0.04	0	0.07	0.03	0	0	15.06	11.91	12.74
769	gene-LOC104607992	LOC104607992	probable galacturonosyltransferase-like 9	1567				D15	no|down	no|up	no|up	yes|down		37.0067	21.9367	9.13333	5.23667	43.4367	12.4133	4.66333	16.0733	0.907821	-0.139521	0.858774	0.963498	1.74295	0.801528	0.233085	0.518517	1.98826	0.991504	0.0132567	0.471967	0.318956	-1.64857	2.83e-07	0.000215095	27.75	58.93	24.34	35.76	7.25	22.8	6.78	10.72	9.9	5.41	5.57	4.73
770	gene-LOC104608146	LOC104608146	zinc finger protein ZAT10	1023				D15	no|down	no|up	no|up	yes|down	4	101.563	136.073	120.763	10.4633	133.827	128.527	81.6667	30.16	0.811212	-0.30185	0.566433	0.853309	1.05395	0.0758022	0.879811	0.954538	1.4935	0.578698	0.229467	0.999929	0.33925	-1.55958	8.35e-07	0.000413562	74.32	156.23	74.14	208.07	65.85	134.3	109.88	121.79	130.62	12.73	9.02	9.64
771	gene-LOC104608160	LOC104608160	probable aminotransferase TAT2	1937				D15	no|down	no|down	no|up	yes|down		1.31333	2.99	5.95	10.8033	1.7	5.77667	5.34667	21.3733	0.82341	-0.280317	0.442417	0.786179	0.50414	-0.988103	4.2e-05	0.000749899	1.10933	0.149691	0.511558	0.999929	0.497522	-1.00717	1.09e-05	0.00310657	0.92	1.01	2.01	3.44	2.58	2.95	7.53	4.95	5.37	12.5	9.52	10.39
772	gene-LOC104609007	LOC104609007	kinesin-like protein KIN-7N, transcript variant X1	3005				D15	no|down	no|down	no|down	yes|down		17.9533	5.12667	1.19333	0.29	19.6267	6.49333	1.31333	2.42333	0.98668	-0.0193455	0.843449	0.960136	0.770704	-0.375751	0.0220499	0.114323	0.902325	-0.14828	0.725073	0.999929	0.116894	-3.09672	5.36e-08	4.97e-05	15.35	19.06	19.45	4.36	5.35	5.67	0.68	1.55	1.35	0.28	0.3	0.29
773	gene-LOC104609155	LOC104609155	shikimate O-hydroxycinnamoyltransferase-like	1930			D10	D15	no|down	no|down	yes|down	yes|down	2	54.1733	47.8	14.5567	0.416667	114.933	70.1467	41.2633	5.34333	0.506348	-0.981799	8.86e-28	5.3e-25	0.668179	-0.581694	3.68e-06	8.88e-05	0.35657	-1.48774	1.22e-08	9.58e-06	0.07661	-3.70632	2.11e-09	3.46e-06	43.37	60.51	58.64	44.99	49.19	49.22	17.48	12.5	13.69	0.45	0.35	0.45
774	gene-LOC104609157	LOC104609157	calcineurin subunit B, transcript variant X2	1403			D10		no|down	no|down	yes|down	no|down	2	21.17	14.12	5.16667	1.31	36.07	18.3633	10.9333	2.41667	0.626359	-0.674937	1.02e-11	1.45e-09	0.750652	-0.413784	0.198782	0.475135	0.4704	-1.08804	4.74e-06	0.00146451	0.52722	-0.923523	0.0591736	0.971036	16.16	24.61	22.74	11.65	15.06	15.65	5.91	4.74	4.85	1.35	1.13	1.45
775	gene-LOC104609294	LOC104609294	ethylene-responsive transcription factor RAP2-9-like	921				D15	no|up	no|up	no|up	yes|down		19.2967	24.3067	15.03	1.56667	16.86	12.9133	8.45	7.66667	1.22688	0.294991	0.688477	0.90882	1.88879	0.917462	0.310342	0.603447	1.80636	0.853088	0.0896235	0.999929	0.199506	-2.32549	1.52e-06	0.000610298	14.44	30.4	13.05	42.21	3.94	26.77	13.02	15.53	16.54	1.71	1.63	1.36
776	gene-LOC104609295	LOC104609295	ethylene-responsive transcription factor ERF017-like	968				D15	no|up	no|up	no|up	yes|down		6.02333	8.3	7.70667	0.68	5.18667	5.95667	3.04	4.14667	1.26454	0.338617	0.615757	0.880371	1.39171	0.476859	0.586366	0.816911	2.56264	1.35763	0.0165102	0.53158	0.161109	-2.63389	2.41e-05	0.00564292	5.32	9.04	3.71	14.86	1.75	8.29	5.82	8.45	8.85	0.74	0.57	0.73
777	gene-LOC104609558	LOC104609558	F-box/LRR-repeat protein 17-like	2546				D15	no|down	no|down	no|down	yes|down		5.59	2.26333	0.583333	2.63	6.51	3.85	0.78	8.35	0.912212	-0.132559	0.442221	0.786179	0.571677	-0.806727	0.000141045	0.00210199	0.712856	-0.488318	0.353619	0.999929	0.31294	-1.67604	1.38e-05	0.00362011	4.24	6.22	6.31	2.18	2.25	2.36	0.55	0.57	0.63	2.52	2.16	3.21
778	gene-LOC104609576	LOC104609576	3-ketoacyl-CoA synthase 11-like	1897				D15	no|down	no|down	no|down	yes|down	2	26.1467	21.0033	6.35	2.96	51.3233	27.0333	8.54667	6.04333	0.550131	-0.862152	0.0036445	0.0442432	0.758215	-0.399321	0.00847927	0.0563536	0.737699	-0.438895	0.0172437	0.537024	0.481925	-1.05312	7.54e-07	0.000391975	21.02	22.34	35.08	14.73	25.17	23.11	6.77	5.88	6.4	2.89	3.08	2.91
779	gene-LOC104611055	LOC104611055	non-specific lipid-transfer protein 4.1	618				D15	no|up	no|up	no|down	yes|down	5	2.52333	2.05667	3.13667	11.08	1.89333	1.67	3.88667	25.6267	1.4923	0.577535	0.311113	0.691763	1.19914	0.262004	0.695693	0.87301	0.814177	-0.296585	0.608736	0.999929	0.415547	-1.26692	7.95e-06	0.00246109	2.99	2.99	1.59	1.35	3.01	1.81	2.24	3.38	3.79	15.44	8.65	9.15
780	gene-LOC104611625	LOC104611625	mitotic checkpoint protein BUB3.2	1558				D15	no|down	no|down	no|down	yes|down	2	43.3133	21.0733	15.1667	10	62.1967	35.2733	26.8367	27.78	0.719622	-0.474688	6.14e-08	4.33e-06	0.572535	-0.804564	2.2e-11	1.74e-09	0.550323	-0.861651	4.43e-07	0.000206641	0.339932	-1.55668	2.39e-07	0.000188911	36.39	46.98	46.57	19.55	22.65	21.02	15.73	14.76	15.01	11.06	9.01	9.93
781	gene-LOC104611626	LOC104611626	zinc finger protein ZAT10	1269				D15	no|down	no|down	no|up	yes|down		6.13667	9.2	14.3933	2.31	13.8	11.54	13.44	5.36667	0.475097	-1.07371	0.0690618	0.327496	0.789528	-0.340937	0.509444	0.766607	1.09121	0.125931	0.775391	0.999929	0.424394	-1.23652	2.38e-05	0.00562245	4.59	9.39	4.43	13.89	4.38	9.33	15.07	13.37	14.74	2.01	2.28	2.64
782	gene-LOC104612768	LOC104612768	GDSL esterase/lipase At5g55050-like	1401				D15	no|down	no|down	no|down	yes|down		0.533333	0.57	1	2.88667	0.73	1.11	1.92333	8.31333	0.785736	-0.347884	0.556214	0.847906	0.504617	-0.98674	0.0875286	0.288199	0.517338	-0.950821	0.0220021	0.601482	0.340834	-1.55286	1.16e-06	0.000493798	0.42	0.66	0.52	0.78	0.52	0.41	1.07	0.92	1.01	3.56	2.2	2.9
783	gene-LOC104612829	LOC104612829	glycine-rich cell wall structural protein 1-like	597				D15	no|down	no|down	no|down	yes|down	3	228.383	245.13	200.95	79.7333	487.937	323.27	313.437	176.407	0.523797	-0.93292	1.49e-12	2.36e-10	0.784161	-0.350779	0.0456389	0.187478	0.614183	-0.703258	0.0231101	0.610561	0.378455	-1.40181	1.77e-05	0.00449351	183.26	275.82	226.07	311.56	213.58	210.25	232.43	190.95	179.47	97.03	69.12	73.05
784	gene-LOC104612847	LOC104612847	probable acyl-activating enzyme 1, peroxisomal	1092				D15	no|down	no|down	no|down	yes|down	3	42.3833	72.2167	79.6867	16.0167	65.78	83.09	98.0433	54.8733	0.697939	-0.518827	2.19e-06	0.00010351	0.854562	-0.226742	0.0264939	0.129831	0.807713	-0.308085	0.00389967	0.232687	0.285023	-1.81085	4.65e-12	1.1e-08	35.91	43.33	47.91	68.89	73.8	73.96	84.91	79.88	74.27	15.47	18.29	14.29
785	gene-LOC109115210	LOC109115210	protein EXORDIUM-like	1327				D15	no|down	no|up	no|up	yes|down		65.5867	90.79	78.2167	10.32	72.8333	85.3	40.5567	31.5267	0.966675	-0.0488966	0.942541	0.985379	1.05517	0.0774803	0.899644	0.963676	1.94725	0.961439	0.000763189	0.0726715	0.322255	-1.63373	1.15e-06	0.000493798	52.47	100.92	43.37	145.78	35.98	90.61	61.34	88.18	85.13	10.92	8.91	11.13
	#1, Gene expression value (Transcripts Per Million)
[truncated: 29 more columns]

## Sheet: S4 All DEGs of CSFY vs WSH-CK
Supplementary Table S4 All DEGs (differentially expressed genes) at the four bud stages in the CSFY vs.WSH-CK group (Padjust level)
Gene No.	Gene ID	Gene Name	Gene Description	Length	D1 DEGs in Fig.4B,E,F	D5 DEGs in Fig.4B,E,F	D10 DEGs in Fig.4B,E,F	D15 DEGs in Fig.4B,E,F	D1_significant(Padjust)|Regulate	D5_significant(Padjust)|Regulate	D10_significant(Padjust)|Regulate	D15_significant(Padjust)|Regulate	Cluster No. in Fig.5B	Mean of CSFY_D1#1	Mean of CSFY_D5	Mean of CSFY_D10	Mean of CSFY_D15	Mean of WSHck_D1	Mean of WSHck_D5	Mean of WSHck_D10	Mean of WSHck_D15	D1_fc(CSFY/WSHck)	D1_log2fc(CSFY/WSHck)	D1_Pvalue	D1_Padjust	D5_fc(CSFY/WSHck)	D5_log2fc(CSFY/WSHck)	D5_Pvalue	D5_Padjust	D10_fc(CSFY/WSHck)	D10_log2fc(CSFY/WSHck)	D10_Pvalue	D10_Padjust	D15_fc(CSFY/WSHck)	D15_log2fc(CSFY/WSHck)	D15_Pvalue	D15_Padjust	CSFY-D1-1	CSFY-D1-2	CSFY-D1-3	CSFY-D5-1	CSFY-D5-2	CSFY-D5-3	CSFY-D10-1	CSFY-D10-2	CSFY-D10-3	CSFY-D15-1	CSFY-D15-2	CSFY-D15-3
1	gene-LOC104585570	LOC104585570	mitochondrial-processing peptidase subunit alpha-like, transcript variant X1	3065	D1				yes|up	no|up	no|up	no|up	6	6.67667	5.55	4.36667	1.51	3.81333	4.51	4.26333	1.63333	2.17427	1.12053	0.00115508	0.0299935	1.30284	0.381657	0.0439392	0.233637	1.06191	0.0866547	0.643716	0.941751	1.01655	0.0236782	0.917769	0.981133	8.08	7.71	4.24	5.24	5.3	6.11	4.76	4.37	3.97	1.86	1.32	1.35
2	gene-LOC104585584	LOC104585584	transcription factor HY5-like	845	D1	D5			yes|up	yes|up	no|down	no|up	7	16.66	19.4133	20.58	167.26	7.42667	7.98333	20.6833	87.9967	2.22505	1.15383	0.00102945	0.0272461	2.30096	1.20223	0.000723595	0.013428	0.980955	-0.0277406	0.970261	0.996197	1.93718	0.953958	3.89e-05	0.00124176	19.67	14.59	15.72	9.87	22.89	25.48	15.51	30.05	16.18	135.24	147.82	218.72
3	gene-LOC104585675	LOC104585675	uncharacterized LOC104585675, transcript variant X1	1671	D1				yes|up	no|up	no|down	no|down	6	0.853333	0.16	0.203333	1.98333	0.18	0.14	0.27	2.41667	5.39034	2.43038	0.00173491	0.0404236	1.27949	0.355573	0.769906	0.930513	0.627895	-0.671406	0.499297	1	0.821641	-0.28342	0.375409	0.744784	1.04	1.2	0.32	0.04	0.1	0.34	0.08	0.34	0.19	2.35	1.74	1.86
4	gene-LOC104585710	LOC104585710	uncharacterized LOC104585710	6123	D1	D5		D15	yes|down	yes|down	no|down	yes|down	4	1.35333	5.63	20.7667	12.36	5.22667	17.0333	45.5167	27.5133	0.272569	-1.87531	8.7e-08	9.45e-06	0.333122	-1.58588	8.59e-19	3.62e-16	0.454	-1.13924	0.0616414	0.451656	0.455556	-1.1343	5.55e-09	5.77e-07	1.11	0.76	2.19	7.03	5.31	4.55	11.53	39.09	11.68	14.68	14.22	8.18
5	gene-LOC104585743	LOC104585743	chitin-inducible gibberellin-responsive protein 1-like, transcript variant X1	2353	D1			D15	yes|up	no|up	no|up	yes|up	1	41.9667	17.19	8.37667	3.62667	9.41	9.31667	6.78333	1.11667	4.46363	2.15822	2.5e-09	4.17e-07	1.83693	0.877297	0.144979	0.456056	1.22694	0.295069	0.310465	0.81258	3.28456	1.7157	3.29e-06	0.000163464	43.67	42.94	39.29	8.58	11.17	31.82	10.54	4.89	9.7	5.08	3.88	1.92
6	gene-LOC104585807	LOC104585807	uncharacterized LOC104585807	644	D1				yes|up	no|up	no|up	no|up		13.3133	6.94	4.25333	0.44	4.58667	4.35	3.14333	0.28	2.8039	1.48743	0.000963383	0.0258785	1.51625	0.60051	0.174909	0.500276	1.32684	0.40799	0.432431	0.882334	1.63848	0.71236	0.616397	1	17.13	13.05	9.76	6.71	7.67	6.44	4.97	2.64	5.15	0.29	0	1.03
7	gene-LOC104585809	LOC104585809	uncharacterized LOC104585809	589	D1				yes|up	no|down	no|down	no|up		33.07	11.5833	11.7833	3.92333	13.1833	12.9333	12.98	3.69667	2.39294	1.25878	0.000243179	0.00872978	0.840874	-0.250039	0.349338	0.692836	0.884788	-0.176597	0.548509	0.918294	1.075	0.104341	0.815463	0.951753	42.48	30.78	25.95	14.03	11.13	9.59	13.13	8.9	13.32	2.71	3.62	5.44
8	gene-LOC104585830	LOC104585830	putative F-box protein PP2-B12, transcript variant X1	1243	D1				yes|up	no|up	no|up	no|up	1	84.1933	56.4267	19.1833	15.1167	21.1667	18.6	14.1033	9.16667	3.80905	1.92943	1.45e-07	1.48e-05	2.97933	1.57499	0.0458822	0.239515	1.3941	0.479338	0.17836	0.677387	1.69244	0.759103	0.000193691	0.00437287	79.36	88	85.22	19.3	39.37	110.61	21.9	13.46	22.19	16.95	15.76	12.64
9	gene-LOC104585878	LOC104585878	magnesium-chelatase subunit ChlH, chloroplastic	4494	D1	D5		D15	yes|down	yes|down	no|down	yes|down	4	3.08667	2.31667	1.88667	0.133333	9.93667	4.61333	2.21667	0.88	0.309218	-1.6933	9.91e-06	0.00059257	0.499306	-1.002	5.86e-06	0.000286225	0.847311	-0.239036	0.368572	0.848456	0.151801	-2.71975	1.07e-05	0.000435768	1.66	2.59	5.01	2.34	2.75	1.86	1.57	1.94	2.15	0.11	0.06	0.23
10	gene-LOC104585934	LOC104585934	aspartyl protease family protein 2-like, transcript variant X1	2152	D1			D15	yes|up	no|up	no|up	yes|up	7	14.65	6.45333	1.78333	3.53333	2.16	1.57333	1.20667	1.38	6.77904	2.76108	1.59e-08	2.15e-06	4.08446	2.03014	0.00903014	0.0839976	1.44076	0.526829	0.208954	0.715561	2.59429	1.37534	0.00160928	0.0239884	14.36	15.53	14.06	1.84	4.75	12.77	1.99	1.21	2.15	5.02	3.63	1.95
11	gene-LOC104585949	LOC104585949	uncharacterized protein ycf23-like	1174	D1				yes|down	no|down	no|up	no|down	2	10.8	7.49667	10.34	3.24333	24.7067	11.8733	10.1367	4.84	0.430107	-1.21723	0.000763222	0.0216726	0.61883	-0.692384	0.00694992	0.0699797	1.00881	0.0126543	0.976205	0.997926	0.683624	-0.548726	0.13842	0.469385	7.6	7.4	17.4	5.57	10.46	6.46	12.67	4.13	14.22	3.41	2.4	3.92
12	gene-LOC104586112	LOC104586112	phosphatidylcholine:diacylglycerol cholinephosphotransferase 1-like	1289	D1			D15	yes|up	no|up	no|down	yes|up	7	16	4.59333	1.97667	12.0333	3.52	1.86	2.67	5.63667	4.45417	2.15516	6.18e-10	1.21e-07	2.4495	1.29249	0.00619458	0.0650241	0.741356	-0.431762	0.268195	0.776963	2.1933	1.1331	2.72e-05	0.000933819	19.55	18.68	9.77	2.13	3.47	8.18	1.6	1.57	2.76	11.08	10.8	14.22
13	gene-LOC104586222	LOC104586222	cellulose synthase A catalytic subunit 2 [UDP-forming]-like	4393	D1	D5			yes|up	yes|up	no|down	no|down	1	71.7033	43.17	16.2067	17.7367	25.47	20.45	19.1367	19.4967	2.81111	1.49114	1.78e-09	3.03e-07	2.09942	1.06999	9.47e-09	1e-06	0.843955	-0.244762	0.319173	0.816447	0.918855	-0.122091	0.505289	0.82421	83.24	84.19	47.68	29.78	53.1	46.63	17.23	12.25	19.14	17.77	21.4	14.04
14	gene-LOC104586283	LOC104586283	potassium transporter 19-like	631	D1	D5			yes|up	yes|up	no|up	no|up	6	2.67667	1.56667	0.443333	0.34	0.326667	0	0.316667	0.336667	7.74269	2.95284	0.000205	0.0076409	54.2183	5.76071	0.000112594	0.00326655	1.37339	0.457738	0.7378	1	1.03067	0.0435893	0.975316	1	2.12	3.14	2.77	2.04	1.63	1.03	0	0.41	0.92	0.57	0.15	0.3
15	gene-LOC104586302	LOC104586302	potassium transporter 5-like	1166	D1	D5			yes|up	yes|up	no|up	no|up	6	1.67333	0.896667	0.176667	0.123333	0.293333	0.103333	0.153333	0.04	5.61917	2.49036	0.000727672	0.0208659	8.39074	3.0688	0.00170138	0.0253684	1.11926	0.162547	0.903984	1	3.10959	1.63672	0.377375	1	1.21	2.52	1.29	1.21	0.44	1.04	0.12	0.35	0.06	0.18	0.13	0.06
16	gene-LOC104586325	LOC104586325	heavy metal-associated isoprenylated plant protein 3-like, transcript variant X1	1245	D1				yes|up	no|up	no|up	no|up	1	214.32	124.777	55.79	9.49333	79.9333	77.97	53.1833	7.57667	2.66861	1.41609	6.32e-09	9.35e-07	1.59774	0.676033	3.45e-05	0.00124779	1.04046	0.0572212	0.686508	0.953755	1.26601	0.340283	0.206339	0.575336	230.52	258.39	154.05	98.04	121.24	155.05	58.53	49.33	59.51	9.42	9.47	9.59
17	gene-LOC104586394	LOC104586394		816	D1				yes|up	no|up	no|up	no|down		5.07333	1.26667	1.2	0	0.413333	0.93	0.326667	0.03	14.0114	3.80853	1.17e-05	0.000683652	1.40004	0.485464	0.352431	0.696308	3.86779	1.95151	0.00508373	0.125131	0.546514	-0.87167	0.830843	1	11.85	1.92	1.45	1.36	1.16	1.28	1.71	0.7	1.19	0	0	0
18	gene-LOC104586451	LOC104586451	probable polyol transporter 4	2381	D1				yes|up	no|up	no|up	no|up	1	46.38	31.0767	23.2433	10.0433	22.0767	23.7233	17.93	7.53	2.08728	1.06163	1.06e-10	2.45e-08	1.30073	0.379318	0.0400078	0.219915	1.28879	0.366021	0.00625518	0.142304	1.34437	0.426933	0.0447251	0.241312	45.02	47.62	46.5	25.29	28.13	39.81	26.1	20.06	23.57	12.13	10.97	7.03
19	gene-LOC104586467	LOC104586467		1230	D1				yes|up	no|up	no|down	no|up	6	1.91333	1.12	0.686667	0.696667	0.416667	0.166667	0.77	0.303333	4.97942	2.31598	3.48e-05	0.00172436	7.24071	2.85613	0.00920902	0.0851533	0.889695	-0.168618	0.833581	0.975437	2.18734	1.12918	0.170135	0.521034	1.94	2.44	1.36	2.2	0.37	0.79	0.14	0.57	1.35	0.77	0.6	0.72
20	gene-LOC104586477	LOC104586477	ethylene-responsive transcription factor ERF020	839	D1				yes|up	no|up	no|no test	no|down	6	1.70667	0.19	0	0.096667	0.156667	0.103333	0	0.216667	10.6626	3.41449	0.000256947	0.00909827	1.82583	0.868549	0.737833	1	1	0	1	1	0.457879	-1.12696	0.431939	1	1.97	1.62	1.53	0	0	0.57	0	0	0	0.09	0.1	0.1
21	gene-LOC104586488	LOC104586488	serine/threonine-protein kinase-like protein CCR4	2716	D1			D15	yes|up	no|up	no|up	yes|up	5	28.72	9.59333	1.95	6.58667	6.07	3.28333	1.29333	1.99333	4.77603	2.25581	5.19e-06	0.000340843	2.94877	1.56011	0.127271	0.425066	1.50053	0.585475	0.315806	0.815579	3.32456	1.73316	5.96e-11	1e-08	21.37	27.81	36.98	1.99	8.18	18.61	2.73	0.72	2.4	8.59	7.16	4.01
22	gene-LOC104586549	LOC104586549	G-type lectin S-receptor-like serine/threonine-protein kinase SD2-5	2933	D1				yes|up	no|up	no|up	no|up	6	0.51	0.4	0.18	0.05	0.136667	0.123333	0.046667	0.033333	3.76706	1.91344	0.00108212	0.0284148	3.2296	1.69136	0.0251113	0.164752	3.75666	1.90945	0.0792105	1	1.50004	0.585001	0.664609	1	0.62	0.49	0.42	0.54	0.32	0.34	0.17	0.08	0.29	0.04	0.02	0.09
23	gene-LOC104586565	LOC104586565	probable alpha,alpha-trehalose-phosphate synthase [UDP-forming] 7	3719	D1				yes|up	no|up	no|down	no|up	1	46.7767	27.1167	13.48	25.5167	21.68	14.9867	14.6467	23.2033	2.14811	1.10307	1.04e-08	1.45e-06	1.80136	0.849088	5.55e-06	0.000274296	0.925693	-0.111394	0.535453	0.913523	1.12144	0.165351	0.0852735	0.358321	50.41	48.46	41.46	20.96	24.85	35.54	14.13	13.02	13.29	24.54	25.68	26.33
24	gene-LOC104586566	LOC104586566	uncharacterized LOC104586566	581	D1				yes|up	no|up	no|up	no|up	6	6.81333	1.74333	0.956667	2.22	0.656667	0.8	0.57	1.58	9.95058	3.31478	1.2e-07	1.25e-05	2.04801	1.03423	0.20838	0.545554	1.61925	0.695328	0.475895	1	1.4172	0.50304	0.562275	0.855342	6.7	9.15	4.59	2.18	0.85	2.2	1.64	0.93	0.3	4.04	0.71	1.91
25	gene-LOC104586622	LOC104586622	probable polyamine oxidase 5	2032	D1				yes|down	no|down	no|up	no|up	4	7.52	10.7333	11.4733	15.88	16.8667	12.9967	9.57667	12.38	0.442811	-1.17524	0.000133164	0.00545971	0.817963	-0.289892	0.0471303	0.243466	1.18953	0.250393	0.18116	0.681776	1.31474	0.394778	0.0727206	0.326026	6.64	4.87	11.05	10.82	9.87	11.51	12.13	9.86	12.43	13.18	13.45	21.01
26	gene-LOC104586655	LOC104586655	IQ domain-containing protein IQM1, transcript variant X2	2457	D1		D10	D15	yes|up	no|up	yes|up	yes|up	6	13.45	6.27333	2.21667	1.18333	6.17333	3.07	1.08333	0.506667	2.10546	1.07414	1.86e-08	2.47e-06	1.9753	0.982069	0.000343888	0.0077093	2.05272	1.03754	0.00086971	0.0421833	2.35874	1.23801	0.000937418	0.0155699	11.82	16.21	12.32	4.95	5	8.87	2.49	1.54	2.62	1.35	1.14	1.06
27	gene-LOC104586694	LOC104586694	histidine kinase 5, transcript variant X3	3524	D1				yes|up	no|up	no|up	no|down	6	1.18333	0.533333	0.296667	0.006667	0.316667	0.213333	0.133333	0.02	3.65075	1.86819	0.000268015	0.00943298	2.47057	1.30485	0.0152316	0.119254	2.25994	1.17629	0.0955344	0.540779	0.387611	-1.36732	0.60099	1	0.75	2	0.8	0.65	0.53	0.42	0.26	0.23	0.4	0.02	0	0
28	gene-LOC104586715	LOC104586715	uncharacterized LOC104586715	987	D1	D5			yes|down	yes|down	no|down	no|down		0.096667	0.07	0.096667	0	29.6467	23.53	10.8733	2.62	0.00316369	-8.30417	9.6e-06	0.000579669	0.00302625	-8.36825	1.56e-05	0.000657146	0.00844024	-6.8885	0.00469296	0.119421	0.00536322	-7.54269	0.053672	0.269001	0.14	0	0.15	0.13	0	0.08	0.15	0.14	0	0	0	0
29	gene-LOC104586736	LOC104586736	hypersensitive-induced response protein 1-like, transcript variant X1	1454	D1				yes|up	no|up	no|down	no|down	6	8.53667	3.72667	1.49	1.14667	4.25333	2.90667	1.60667	1.31333	2.245	1.16671	0.000283006	0.00979829	1.35869	0.442215	0.0871968	0.34565	0.901279	-0.149955	0.67999	0.950866	0.919798	-0.120612	0.76256	0.933665	9.91	10.22	5.48	3.66	3.51	4.01	1.23	1.42	1.82	1.52	0.83	1.09
30	gene-LOC104586756	LOC104586756	probable LRR receptor-like serine/threonine-protein kinase At1g14390	3189	D1				yes|up	no|up	no|up	no|down	1	29.5867	18.7	6.15667	2.69333	14.62	11.5667	5.89667	3.45667	2.01747	1.01255	2.33e-09	3.91e-07	1.60849	0.685709	0.000382045	0.00831405	1.04019	0.0568461	0.679315	0.950866	0.785301	-0.348683	0.0609403	0.292396	30.59	29.66	28.51	14.17	17.56	24.37	6.43	5.67	6.37	2.97	2.43	2.68
31	gene-LOC104587032	LOC104587032	uncharacterized LOC104587032	1207	D1				yes|up	no|up	no|up	no|up	1	96.3533	53.4033	18.7367	0.143333	45.53	27.7967	9.54	0.04	2.01337	1.00961	0.00126037	0.0318774	1.82121	0.8649	0.000913968	0.0160023	1.93289	0.950762	0.000388244	0.025544	5.27124	2.39814	0.174203	1	90.82	122.28	75.96	31.53	58.13	70.55	24.54	12.71	18.96	0.29	0	0.14
32	gene-LOC104587050	LOC104587050	L-type lectin-domain containing receptor kinase IX.1-like	2820	D1	D5			yes|up	yes|up	no|up	no|up	6	6.64667	3.00333	0.773333	0.46	1.90667	0.96	0.643333	0.356667	3.45731	1.78965	2.59e-16	1.59e-13	3.13359	1.64782	0.00215917	0.030444	1.18443	0.244194	0.540501	0.914631	1.32108	0.401713	0.364801	0.736815	6.26	7.99	5.69	1.26	1.7	6.05	0.89	0.65	0.78	0.52	0.42	0.44
33	gene-LOC104587077	LOC104587077	auxin-responsive protein SAUR68-like	710	D1				yes|up	no|down	no|down	no|down		27.8567	15.9833	20.0633	31.7233	12.28	16.6467	23.5933	32.9433	2.22466	1.15358	0.000152396	0.00603645	0.902865	-0.147418	0.708097	0.906089	0.819234	-0.287653	0.22709	0.734234	0.958712	-0.0608299	0.703298	0.913652	22.49	24.45	36.63	22.69	15.94	9.32	15.96	25.83	18.4	31.47	30.61	33.09
34	gene-LOC104587084	LOC104587084	expansin-like A1	1101	D1				yes|up	no|up	no|down	no|up	7	14.5767	7.55333	5.83333	22.2167	4.64667	5.24333	7.07	17.32	3.09839	1.63152	9.23e-08	9.89e-06	1.41776	0.503618	0.132028	0.433286	0.815435	-0.294359	0.302697	0.806518	1.29003	0.367404	0.112806	0.420479	13.9	15.64	14.19	5.5	6.25	10.91	6.48	4.48	6.54	25.87	26.3	14.48
35	gene-LOC104587090	LOC104587090	NAC transcription factor 29-like	1261	D1	D5		D15	yes|up	yes|up	no|up	yes|up	6	4.98667	2.26	0.723333	0.663333	1.69667	0.416667	0.39	0.056667	2.91977	1.54586	0.000806711	0.0226053	5.34501	2.41819	3.96e-05	0.00140312	1.82635	0.868967	0.187354	0.689194	12.1403	3.60174	0.00126979	0.0199975	4.7	4.23	6.03	1.39	3.11	2.28	0.93	0.53	0.71	1.04	0.42	0.53
36	gene-LOC104587107	LOC104587107	lysM domain-containing GPI-anchored protein 2-like	1469	D1				yes|up	no|up	no|up	no|up	1	78.4767	50.6367	39.0633	48.48	36.0767	46.1833	36.01	37.75	2.32932	1.21991	1.39e-10	3.12e-08	1.10326	0.141776	0.293396	0.641051	1.06799	0.0949037	0.487489	0.898675	1.31659	0.396811	0.0249185	0.168735	86.64	83.45	65.34	46.56	47.75	57.6	37.07	45.28	34.84	57.23	53.27	34.94
37	gene-LOC104587125	LOC104587125	auxin-responsive protein SAUR66-like	444	D1				yes|up	no|down	no|up	no|down		8.58	5.13333	7.33	7.01	2.49	6.21667	7.06	7.92333	3.16043	1.66012	0.00103288	0.027275	0.750599	-0.413885	0.457068	0.773255	1.00114	0.00163974	0.997174	0.999843	0.895107	-0.159868	0.709974	0.916753	10.06	6.84	8.84	5.73	4.83	4.84	4.79	10	7.2	8.16	3.83	9.04
38	gene-LOC104587287	LOC104587287	protein YLS9-like	1179	D1				yes|up	no|up	no|up	no|up	1	181.097	71.7067	20.64	51.8967	52.6	25.7367	16.8433	16.3633	3.38778	1.76034	3.12e-05	0.00157254	2.70634	1.43634	0.0173406	0.12889	1.22125	0.288363	0.742635	0.963141	3.17365	1.66614	0.0224524	0.157927	190.88	219.75	132.66	31.89	83.82	99.41	34.06	5.89	21.97	64.2	58.91	32.58
39	gene-LOC104587365	LOC104587365	uncharacterized LOC104587365	2005	D1				yes|up	no|up	no|up	no|up		25.67	2.25667	0.416667	0.133333	3.81333	1.48	0.413333	0.113333	6.65841	2.73518	0.000865218	0.0237937	1.50539	0.590142	0.0574027	0.272745	1.00611	0.00878715	0.989237	0.998971	1.13051	0.176971	0.879903	1	47.02	23.46	6.53	1.98	2.03	2.76	0.54	0.18	0.53	0.19	0.21	0
40	gene-LOC104587384	LOC104587384	protein DETOXIFICATION 33, transcript variant X1	2058	D1	D5		D15	yes|down	yes|down	no|down	yes|down	6	0.293333	0.243333	0.893333	0.106667	1.41667	2.42333	1.5	0.61	0.199474	-2.32572	5.41e-07	4.8e-05	0.0968842	-3.36759	9.13e-15	2.75e-12	0.589379	-0.762731	0.256649	0.764864	0.164851	-2.60077	0.000341064	0.00700109	0.32	0.27	0.29	0.37	0.16	0.2	0.36	2.04	0.28	0.16	0.11	0.05
41	gene-LOC104587394	LOC104587394	BTB/POZ domain-containing protein At3g44820-like	3683	D1				yes|up	no|up	no|down	no|up	6	11.81	6.61667	2.02	1.38667	4.63333	3.42667	2.25667	0.903333	2.55668	1.35427	1.53e-07	1.55e-05	1.94789	0.961912	2.15e-05	0.000849824	0.882538	-0.18027	0.551118	0.918763	1.54975	0.632031	0.0215117	0.154295	13.59	12.71	9.13	4.9	7.12	7.83	2.32	1.29	2.45	1.24	1.53	1.39
42	gene-LOC104587446	LOC104587446	uncharacterized LOC104587446	967	D1				yes|up	no|up	no|up	no|up		6.87333	4.64	5.86333	6.75333	2.43	3.40667	4.81333	6.8	2.75231	1.46064	0.00118581	0.0304532	1.31798	0.398323	0.326682	0.673223	1.20025	0.26334	0.353664	0.837871	1.01271	0.0182224	0.942923	0.987997	6.58	10.26	3.78	5.27	4.43	4.22	6.35	6.12	5.12	6.94	5.29	8.03
43	gene-LOC104587467	LOC104587467	zinc finger protein 8-like	1127	D1				yes|down	no|down	no|up	no|up	4	5.5	4.86333	5.61	2.60667	11.47	6.54667	3.53	1.89667	0.469648	-1.09035	0.00208525	0.046148	0.724173	-0.465595	0.143014	0.452767	1.5718	0.652413	0.107772	0.567761	1.40178	0.487265	0.269972	0.648029	6.34	3.21	6.95	4.34	7.04	3.21	5.98	3.74	7.11	3.08	1.5	3.24
44	gene-LOC104587480	LOC104587480	uncharacterized LOC104587480	1636	D1				yes|up	no|up	no|up	no|up		81.1733	21.51	22.9367	4.41	20.2767	16.9533	20.76	3.23	4.02458	2.00884	6.53e-05	0.00292387	1.25836	0.331539	0.658799	0.886426	1.0964	0.132772	0.829454	0.974969	1.37911	0.463738	0.184511	0.54549	152.47	56.53	34.52	4.58	29.18	30.77	24.76	19.91	24.14	5.37	4.61	3.25
45	gene-LOC104587483	LOC104587483	uncharacterized LOC104587483, transcript variant X2	1821	D1				yes|up	no|up	no|down	no|up	6	1.27	0.243333	0.066667	0.07	0.233333	0.123333	0.106667	0.036667	5.58757	2.48222	0.00190976	0.0432891	2.14218	1.09908	0.256412	0.602118	0.576684	-0.794147	0.630899	1	2.11976	1.0839	0.49753	1	2.05	1.32	0.44	0.26	0.36	0.11	0.07	0	0.13	0.09	0.08	0.04
46	gene-LOC104587641	LOC104587641	probable glutathione S-transferase	976	D1				yes|up	no|up	no|up	no|up	6	7	1.24	0.713333	0.216667	1.54	0.496667	0.19	0.18	4.80265	2.26383	0.00165878	0.0390783	2.24077	1.16399	0.211574	0.550073	3.8288	1.93689	0.155196	1	1.24209	0.312764	0.850446	1	13.22	4.6	3.18	0.55	1.55	1.62	0.83	0	1.31	0.11	0	0.54
47	gene-LOC104587642	LOC104587642	probable glutathione S-transferase	948	D1				yes|up	no|up	no|down	no|down	6	6.09333	1.33667	0.553333	0.36	2.08333	1.07	0.783333	0.5	2.87276	1.52244	0.000227093	0.0082939	1.21972	0.286552	0.603183	0.858887	0.695189	-0.524524	0.433216	0.882506	0.731322	-0.451422	0.653925	0.898005	7.89	6.83	3.56	1.01	1.31	1.69	0.55	0.45	0.66	0.31	0.26	0.51
48	gene-LOC104587945	LOC104587945	leucine-rich repeat extensin-like protein 3	1070	D1			D15	yes|down	no|down	no|up	yes|down	3	10.1567	14.89	23.39	1.16667	18.73	25.8767	12.7667	5.07667	0.487005	-1.03799	0.000496137	0.0152162	0.558079	-0.84146	0.002458	0.0333364	1.86313	0.897729	0.273587	0.780188	0.236491	-2.08014	0.000327748	0.00679403	6.46	12.17	11.84	18.05	14.21	12.41	26.74	20.22	23.21	2.28	0.58	0.64
49	gene-LOC104587970	LOC104587970	putative clathrin assembly protein At1g25240	1663	D1				yes|up	no|down	no|no test	no|no test	6	0.32	0.026667	0	0	0	0.053333	0	0	42.3355	5.40379	0.000754201	0.0214685	0.514104	-0.959868	0.742209	1	1	0	1	1	1	0	1	1	0.18	0.5	0.28	0	0	0.08	0	0	0	0	0	0
50	gene-LOC104588006	LOC104588006	monodehydroascorbate reductase-like	1762	D1				yes|down	no|down	no|up	no|down	2	20.61	6.18	6.07	1.25667	41.59	10.42	4.5	2.30333	0.485219	-1.04329	3.63e-05	0.00178352	0.584525	-0.774662	4.31e-06	0.000222732	1.33463	0.416443	0.182004	0.682719	0.554481	-0.850791	0.0134249	0.111992	19.97	20.06	21.8	5.8	6.22	6.52	4.07	9.15	4.99	1.51	1	1.26
51	gene-LOC104588065	LOC104588065	uncharacterized LOC104588065	907	D1	D5			yes|up	yes|up	no|up	no|up	6	6.61333	2.73333	1.32333	1.10333	3.10333	1.36667	1.36333	0.543333	2.19876	1.13669	0.000151261	0.00600856	2.5884	1.37206	0.000344463	0.00771446	1.14531	0.195738	0.693835	0.954565	1.78678	0.83736	0.06762	0.3111	6.34	9.01	4.49	3.99	1.97	2.24	1.44	1.26	1.27	1.35	0.9	1.06
52	gene-LOC104588085	LOC104588085	IQ domain-containing protein IQM3-like	2235	D1				yes|up	no|up	no|up	no|up	6	8.4	6.73667	3.63	3.91	3.62667	4.38667	3.47333	3.43	2.32283	1.21588	4.24e-06	0.000289053	1.53924	0.622219	0.0175652	0.129867	1.06942	0.0968235	0.6837	0.952298	1.1419	0.191437	0.395074	0.758022	8.53	10.43	6.24	5.84	5.25	9.12	3.25	3.92	3.72	3.94	3.72	4.07
53	gene-LOC104588126	LOC104588126	cytochrome P450 94C1	1790	D1				yes|up	no|up	no|up	no|down	6	4.29	7.90667	3.96667	8.03	1.18667	4.19667	3.24333	10.2167	3.57598	1.83834	2.69e-05	0.00138928	1.86421	0.898564	0.00358658	0.0441757	1.21223	0.27766	0.19529	0.699509	0.80106	-0.320018	0.13559	0.464114	3.32	2.62	6.93	4.79	7.26	11.67	4.39	3.54	3.97	7.12	6.77	10.2
54	gene-LOC104588134	LOC104588134	uncharacterized LOC104588134, transcript variant X1	1091	D1	D5		D15	yes|up	yes|up	no|up	yes|up	6	3.93333	3.14667	2.87667	3.37	1.00333	0.383333	0.606667	0.926667	4.31016	2.10774	2.04e-07	1.98e-05	8.67029	3.11608	9.69e-08	7.89e-06	3.90171	1.96411	0.0028489	0.0877316	3.34726	1.74298	0.00245471	0.0328418	3.3	4.37	4.13	3.83	2.98	2.63	3.63	1.07	3.93	3.91	3.41	2.79
55	gene-LOC104588166	LOC104588166	putative polyol transporter 1	1798	D1	D5			yes|up	yes|up	no|up	no|up	6	3.85333	1.45667	0.573333	0.343333	0.3	0.153333	0.14	0.16	12.6542	3.66155	1.89e-15	1.05e-12	9.40622	3.23361	6.14e-05	0.00202969	4.06705	2.02398	0.00528143	0.128774	2.17058	1.11808	0.373856	0.744019	3.89	4.72	2.95	1.01	0.7	2.66	0.47	0.45	0.8	0.72	0.16	0.15
56	gene-LOC104588231	LOC104588231	probable inositol oxygenase	1265	D1				yes|down	no|down	no|down	no|down	2	19.73	18.68	19.5367	2.68	59.3467	35.8533	28.43	4.55333	0.330295	-1.59818	0.000366549	0.011964	0.510689	-0.969483	1.07e-14	3.1e-12	0.68333	-0.549346	0.0384637	0.367524	0.598151	-0.741418	0.0505714	0.25989	13.27	9.39	36.53	18.42	20.23	17.39	22.73	21.03	14.85	2.52	1.6	3.92
57	gene-LOC104588236	LOC104588236	GDSL esterase/lipase APG-like	1428	D1	D5			yes|down	yes|down	no|down	no|down	2	18.0133	14.4033	10.6567	3.18333	53.9767	32.3933	13.03	5.07	0.331891	-1.59122	1.46e-08	1.99e-06	0.443067	-1.1744	1.52e-12	3.41e-10	0.820843	-0.284822	0.26379	0.773165	0.641494	-0.640493	0.00693347	0.0710907	16.89	12.92	24.23	11.53	15.98	15.7	9.51	14.27	8.19	2.56	3.6	3.39
58	gene-LOC104588261	LOC104588261	probable carboxylesterase 15	1192	D1	D5			yes|up	yes|up	no|up	no|up	5	39.16	22.0867	18.09	42.5633	12.7	8.29	13.9367	29.4733	3.09004	1.62762	0.000696547	0.0201215	2.62449	1.39204	1.92e-05	0.000778597	1.28071	0.356944	0.623027	0.938049	1.46059	0.546555	0.0153137	0.12248	35.41	26.73	55.34	10.85	23.37	32.04	12.66	25.1	16.51	40.32	44.22	43.15
59	gene-LOC104588304	LOC104588304	mitogen-activated protein kinase kinase kinase 2-like	1497	D1				yes|up	no|up	no|down	no|up	6	1.97667	0.606667	0.143333	1.60333	0.243333	0.243333	0.213333	0.84	8.10977	3.01966	5.13e-07	4.63e-05	2.46538	1.30181	0.133745	0.437243	0.659397	-0.60078	0.536508	1	1.92307	0.943413	0.111775	0.418261	2.92	1.74	1.27	0.23	0.46	1.13	0.22	0.13	0.08	1.74	1.64	1.43
60	gene-LOC104588311	LOC104588311	L-ascorbate oxidase homolog	2202	D1				yes|up	no|up	no|up	no|up		73.9167	75.98	73.9467	128.93	31.4033	59.2067	71.4067	91.0333	2.33189	1.2215	3.53e-17	2.43e-14	1.26839	0.342997	0.0153679	0.119984	1.02869	0.040814	0.761812	0.96538	1.4329	0.518935	6.64e-05	0.00190875	74.62	83.21	63.92	68.33	69.14	90.47	70.36	74.37	77.11	131.06	142.35	113.38
61	gene-LOC104588314	LOC104588314	GDSL esterase/lipase At5g55050-like	1516	D1				yes|up	no|up	no|up	no|up	6	1.55667	2.56333	3.07333	5.38333	0.59	1.94333	2.63	4.34333	3.03042	1.59952	0.000140921	0.00571759	1.25545	0.328206	0.369661	0.709853	1.16702	0.222829	0.424327	0.878513	1.28409	0.360744	0.12342	0.440689	1.87	1.54	1.26	1.66	2.63	3.4	2.7	3.82	2.7	5.98	4.26	5.91
62	gene-LOC104588353	LOC104588353	protein ENHANCED DISEASE RESISTANCE 4-like, transcript variant X2	3106	D1				yes|up	no|up	no|up	no|up	6	1.28	0.44	0.25	0.263333	0.476667	0.293333	0.143333	0.14	2.72373	1.44558	0.000535799	0.016283	1.45864	0.54462	0.306321	0.654357	1.70331	0.768342	0.267233	0.776127	1.92494	0.944813	0.115752	0.426062	1.33	1.64	0.87	0.45	0.32	0.55	0.36	0.23	0.16	0.24	0.3	0.25
63	gene-LOC104588456	LOC104588456	uncharacterized LOC104588456	825	D1				yes|down	no|down	no|down	no|up	7	8.00667	25.3767	55.4333	269.413	20.31	47.22	68.07	221.013	0.384732	-1.37807	0.00224509	0.0489438	0.52266	-0.936055	4.43e-06	0.000227852	0.799835	-0.322226	0.200848	0.706073	1.24087	0.311357	0.0628793	0.297909	5.45	4.35	14.22	18.18	29.4	28.55	44.57	78.62	43.11	234.64	251.55	322.05
64	gene-LOC104588488	LOC104588488	protein TIFY 5A-like	920	D1				yes|up	no|up	no|up	no|up	5	80.55	40.4367	8.65333	202.617	3.41	6.05333	9.84	187.917	18.7012	4.22506	2.69e-24	6.29e-21	5.59654	2.48454	0.0568906	0.271328	1.04543	0.0640958	0.882789	0.983419	1.12459	0.169404	0.0487567	0.25419	95.35	92.33	53.97	8.36	3.82	109.13	13.07	4.4	8.49	212.37	202.35	193.13
65	gene-LOC104588538	LOC104588538	leucine-rich repeat extensin-like protein 3	1224	D1				yes|up	no|up	no|no test	no|no test	6	0.936667	0.04	0	0	0.076667	0	0	0	12.1211	3.59945	0.00185751	0.0425109	3.50079	1.80768	0.654367	1	1	0	1	1	1	0	1	1	1.61	1.03	0.17	0	0	0.12	0	0	0	0	0	0
66	gene-LOC104588539	LOC104588539	uncharacterized LOC104588539	6507	D1				yes|up	no|up	no|up	no|up	6	2.29	1.15333	0.523333	0.51	0.69	0.593333	0.506667	0.403333	3.34069	1.74015	1.67e-06	0.000125221	1.93841	0.954871	0.00799511	0.0770362	1.02794	0.0397508	0.87846	0.982434	1.28445	0.361148	0.245889	0.621453	2.39	2.5	1.98	0.74	0.93	1.79	0.51	0.51	0.55	0.6	0.42	0.51
67	gene-LOC104588609	LOC104588609	mitogen-activated protein kinase kinase 10-like	2490	D1				yes|up	no|up	no|up	no|up	6	9.19	2.57	0.906667	1.56	1.44	1.30333	0.703333	0.68	6.43986	2.68703	1.39e-07	1.43e-05	1.99008	0.992828	0.334544	0.680353	1.28043	0.356625	0.425693	0.879675	2.32123	1.21489	0.00474543	0.0536542	12.16	10.01	5.4	0.7	1.27	5.74	1.14	0.45	1.13	2.32	1.51	0.85
68	gene-LOC104588613	LOC104588613		3041	D1	D5			yes|up	yes|up	no|up	no|up	6	0.553333	1.16	1.33333	0.26	0.116667	0.193333	1.08	0.183333	4.89873	2.29241	0.000109127	0.00459511	5.90748	2.56254	3.92e-07	2.73e-05	1.23708	0.306936	0.58468	0.927854	1.41926	0.505138	0.456531	0.796056	0.38	0.56	0.72	1.3	1.32	0.86	1.51	0.7	1.79	0.16	0.28	0.34
69	gene-LOC104588753	LOC104588753	uncharacterized LOC104588753, transcript variant X1	2227	D1				yes|down	no|down	no|up	no|up	6	0.433333	0.783333	0.43	0.01	1.82333	0.973333	0.386667	0	0.237347	-2.07493	0.00107178	0.0282384	0.715326	-0.483327	0.266171	0.612072	1.23282	0.301966	0.718371	0.958608	2.07323	1.05188	0.796573	1	0.47	0.44	0.39	0.92	0.83	0.6	0.64	0.38	0.27	0.03	0	0
70	gene-LOC104588787	LOC104588787	phospholipase A1-Igamma1, chloroplastic-like	1830	D1				yes|up	no|up	no|up	no|up	6	5.20667	0.96	0.133333	0.743333	0.99	0.266667	0.116667	0.213333	5.30015	2.40603	5.64e-05	0.00261708	3.5524	1.82879	0.0211126	0.146618	1.13593	0.183878	0.893479	1	3.50555	1.80964	0.0321347	0.198051	4.8	6.28	4.54	0.37	0.51	2	0.11	0.03	0.26	1.55	0.57	0.11
71	gene-LOC104588824	LOC104588824	AAA-ATPase At3g50940-like	2051	D1				yes|up	no|down	no|up	no|down	6	8.16333	2.43	2.60333	0.92	3.38667	2.63333	2.38667	1.24667	2.4037	1.26526	2.76e-05	0.0014128	0.915138	-0.127938	0.669157	0.890584	1.08426	0.116715	0.62969	0.939796	0.751351	-0.41244	0.334342	0.711404	9.72	7.03	7.74	2	2.29	3	2.83	2.58	2.4	0.96	0.77	1.03
72	gene-LOC104588943	LOC104588943	CASP-like protein 1E2	945	D1	D5		D15	yes|down	yes|down	no|down	yes|down	2	28.13	28.9267	25.33	15.7533	57.9033	63.0367	44.69	32.7133	0.474543	-1.07539	1.66e-10	3.6e-08	0.446521	-1.1632	1.66e-19	7.72e-17	0.558023	-0.841602	0.00326471	0.0950297	0.490629	-1.0273	9.93e-05	0.00261289	27.33	24.6	32.46	25.96	31.76	29.06	19.24	38.94	17.81	11.46	14.07	21.73
73	gene-LOC104588948	LOC104588948	CASP-like protein 1E1	573	D1	D5	D10		yes|down	yes|down	yes|down	no|down	7	5.54333	2.33667	26.73	1196.69	13.0067	14.8733	93.4633	1275.47	0.40186	-1.31523	0.00152988	0.03667	0.150645	-2.73078	3.55e-06	0.000187531	0.278364	-1.84495	1.98e-12	4.11e-09	0.950208	-0.0736844	0.652946	0.898005	3.28	7.07	6.28	0.93	0.7	5.38	24.33	31.52	24.34	1050.09	1182.08	1357.89
74	gene-LOC104588985	LOC104588985	uncharacterized LOC104588985, transcript variant X1	3032	D1				yes|up	no|up	no|down	no|up	1	49.5533	30.51	24.8033	54.37	19.5367	20.6333	26.5533	46.6533	2.54092	1.34535	2.88e-11	8.12e-09	1.45869	0.544676	0.0175361	0.129738	0.951283	-0.0720529	0.614197	0.935561	1.19766	0.260215	0.00120832	0.0191777	50.12	54.75	43.79	20.31	27.41	43.81	23.56	24.52	26.33	54.01	55.66	53.44
75	gene-LOC104588993	LOC104588993	major allergen Pru ar 1-like	866	D1				yes|up	no|up	no|up	no|up	7	23.4733	17.59	14.56	13.7867	11.3933	12.5467	12.5733	8.68667	2.02298	1.01648	0.000544855	0.0164939	1.36531	0.449226	0.0620329	0.284304	1.13955	0.188458	0.281025	0.787615	1.60142	0.67935	0.0011506	0.0185362	23.7	24.56	22.16	15.31	15.45	22.01	14.98	14.83	13.87	15.11	15.36	10.89
76	gene-LOC104589039	LOC104589039	uncharacterized LOC104589039	2001	D1	D5			yes|up	yes|up	no|up	no|up	6	1.34333	1.71	0.59	0.023333	0.53	0.66	0.513333	0.02	2.51606	1.33117	0.00182956	0.0420007	2.5793	1.36698	0.00122323	0.0199286	1.13564	0.1835	0.713515	0.958507	1.05904	0.0827548	0.978513	1	1.7	1.04	1.29	1.82	1.64	1.67	0.48	0.64	0.65	0	0.07	0
77	gene-LOC104589074	LOC104589074	MLO-like protein 12	2298	D1				yes|up	no|up	no|up	no|up	6	1.07667	0.366667	0.106667	0.32	0.066667	0.18	0.09	0.163333	16.6066	4.05369	1.86e-08	2.47e-06	2.04898	1.0349	0.223786	0.564808	1.16836	0.224482	0.867929	1	1.96964	0.977929	0.204709	0.573778	0.86	1.13	1.24	0.11	0.25	0.74	0.08	0.21	0.03	0.52	0.32	0.12
78	gene-LOC104589096	LOC104589096	uncharacterized LOC104589096	490	D1				yes|up	no|up	no|up	no|up	1	42.0267	13.56	4.60333	3.61	7.72333	5.06333	3.51667	0.66	5.2498	2.39226	5.29e-05	0.00247197	2.57904	1.36683	0.0816573	0.333599	1.25077	0.322816	0.697948	0.954785	5.47707	2.45341	0.00483672	0.0545025	47.34	49.24	29.5	2.04	6.06	32.58	7.82	0.63	5.36	6.77	2.64	1.42
79	gene-LOC104589117	LOC104589117	uncharacterized LOC104589117	2023	D1	D5			yes|up	yes|up	no|up	no|up	1	92.8833	49.31	24.69	44.68	45.93	23.3133	21.6767	24.63	2.00054	1.00039	3.05e-05	0.00154219	2.08701	1.06144	3.52e-11	6.04e-09	1.13289	0.180013	0.739713	0.962492	1.82661	0.869167	2.67e-05	0.000922551	111.89	99.06	67.7	41.52	61.72	44.69	28.19	14.45	31.43	49.85	54.41	29.78
80	gene-LOC104589184	LOC104589184	ethylene-responsive transcription factor ERF021	1357	D1	D5			yes|up	yes|up	no|down	no|up		10.9267	2.64667	0.24	0.953333	1.13667	0.43	0.276667	0.553333	9.5649	3.25775	5.54e-08	6.41e-06	6.12444	2.61458	0.000374339	0.00817027	0.858713	-0.219752	0.802729	1	1.7472	0.805049	0.285709	0.665505	12.79	15.91	4.08	0.63	2.22	5.09	0.3	0.19	0.23	1.25	0.54	1.07
81	gene-LOC104589233	LOC104589233	uncharacterized LOC104589233, transcript variant X2	7579	D1				yes|up	no|up	no|down	no|up		14.1833	8.65333	6.51333	3.32333	6.69	5.97667	6.65333	2.94333	2.14384	1.1002	4.65e-05	0.00222877	1.38991	0.47499	0.0279622	0.176144	0.982486	-0.0254908	0.904099	0.985726	1.17154	0.228403	0.421361	0.775478	15.48	17.25	9.82	9.34	8.17	8.45	7.38	5.97	6.19	3.15	4.34	2.48
82	gene-LOC104589256	LOC104589256	transcription factor DIVARICATA-like, transcript variant X1	1025	D1	D5			yes|up	yes|up	no|down	no|up	5	34.1167	19.44	10.05	22.5467	14.7133	7.87667	10.6233	19.9267	2.73167	1.44979	0.000522667	0.0159253	2.50698	1.32595	0.000839134	0.0149862	0.992024	-0.0115529	0.962106	0.994794	1.04044	0.0571934	0.813156	0.951298	42.72	40.06	19.57	11.38	16.65	30.29	10.84	10.81	8.5	20.93	24.03	22.68
83	gene-LOC104589268	LOC104589268	proline-rich receptor-like protein kinase PERK1	843	D1	D5			yes|down	yes|down	no|up	no|down	4	3.77	3.06667	4.25333	0.62	8.68667	7.62	2.79333	0.82	0.41	-1.2863	1.45e-06	0.000110669	0.357962	-1.48212	3.33e-05	0.00120917	1.52315	0.607057	0.414097	0.873105	0.570498	-0.809707	0.41247	0.769653	3.58	3.8	3.93	2.49	4.15	2.56	5.93	1.77	5.06	0.83	0.54	0.49
84	gene-LOC104589269	LOC104589269	stearoyl-[acyl-carrier-protein] 9-desaturase 6, chloroplastic	1522	D1				yes|up	no|up	no|up	no|up	1	80.46	7.93	3.44667	0.42	27.5433	6.23333	2.06333	0.38	2.87493	1.52353	0.000874097	0.0239761	1.25483	0.327496	0.413657	0.743007	1.65875	0.730094	0.0867551	0.519362	1.1254	0.170433	0.8012	0.94694	119.92	92.85	28.61	2.88	10.95	9.96	4.83	1.88	3.63	0.22	0.43	0.61
85	gene-LOC104589371	LOC104589371	uncharacterized LOC104589371	686	D1				yes|up	no|down	no|up	no|up		47.7933	9.36	7.00667	3.63333	13.23	12.78	6.43667	2.46	3.48646	1.80176	0.000171874	0.00665016	0.699835	-0.514914	0.078617	0.325651	1.06046	0.084687	0.779685	0.96834	1.48196	0.567505	0.177029	0.532393	65.37	59.62	18.39	7.73	12.41	7.94	8.52	5.59	6.91	3.39	2.84	4.67
86	gene-LOC104589372	LOC104589372	uncharacterized LOC104589372	569	D1				yes|up	no|down	no|down	no|up		21.0933	3.30667	2.92333	3.66667	5.21	5.68667	3.84	3.20667	3.91057	1.96738	0.000526257	0.0160138	0.548028	-0.867678	0.0542416	0.26377	0.730972	-0.452112	0.423244	0.878315	1.16788	0.223894	0.629061	0.888719	34.67	22.07	6.54	2.92	3.69	3.31	4.76	1.44	2.57	4.14	2.93	3.93
87	gene-LOC104589423	LOC104589423	COBRA-like protein 6	1743	D1	D5	D10	D15	yes|down	yes|down	yes|down	yes|down	6	0.416667	0.353333	0.183333	0.05	1.31	1.55	2.51667	1.43	0.172661	-2.53399	0.00100996	0.0268213	0.132914	-2.91144	1.54e-05	0.000652786	0.0464804	-4.42723	3.11e-05	0.004594	0.0152307	-6.03688	0.000281785	0.0059833	0.38	0.46	0.41	0.5	0.24	0.32	0.16	0.2	0.19	0.03	0.12	0
88	gene-LOC104589546	LOC104589546	expansin-A13-like	2281	D1				yes|up	no|up	no|up	no|up		14.0067	11.0167	10.38	9.16	6.47	9.55667	10.1467	7.25667	2.15294	1.10631	1.14e-06	9.13e-05	1.14327	0.193163	0.357285	0.699579	1.01738	0.0248582	0.8901	0.984913	1.27745	0.353263	0.0262365	0.174632	15.61	15.3	11.11	7.81	11.56	13.68	10.82	8.46	11.86	9.98	9.51	7.99
89	gene-LOC104589559	LOC104589559	cytochrome P450 71A9-like	1963	D1				yes|up	no|up	no|up	no|up	7	0.28	0.5	0.326667	49.3	0.006667	0.08	0.316667	25.52	23.4687	4.55267	0.00213606	0.0470055	6.42936	2.68468	0.0297191	0.183366	1.01418	0.0203197	0.978568	0.997972	1.95779	0.969229	1.4e-26	1.68e-23	0.3	0.34	0.2	0.02	0.13	1.35	0.47	0.22	0.29	52.53	49.36	46.01
90	gene-LOC104589775	LOC104589775	probable LRR receptor-like serine/threonine-protein kinase At1g53440	2892	D1	D5		D15	yes|down	yes|down	no|down	yes|down	6	0.06	0.203333	0.88	0.203333	0.503333	1.4	1.76333	0.806667	0.112153	-3.15646	0.00164858	0.0388772	0.145193	-2.78395	1.46e-09	1.85e-07	0.496789	-1.0093	0.0783951	0.498386	0.25699	-1.96022	0.000184192	0.00419072	0	0.02	0.16	0.09	0.23	0.29	0.42	1.83	0.39	0.2	0.22	0.19
91	gene-LOC104589797	LOC104589797	heat stress transcription factor A-5	1948	D1				yes|up	no|up	no|up	no|up		15.1367	10.4833	7.96	9.75667	7.17333	8.43667	7.45667	7.58	2.10812	1.07596	1.41e-05	0.000805249	1.25427	0.326852	0.0660078	0.294239	1.05182	0.0728932	0.64071	0.941505	1.30895	0.388412	0.00501193	0.0558915	16.66	16.81	11.94	9.65	9.81	11.99	7.87	8.63	7.38	10.57	9.46	9.24
92	gene-LOC104589831	LOC104589831	gamma-glutamyl peptidase 3-like	1042	D1	D5	D10		yes|up	yes|up	yes|up	no|up	1	41.3733	10.9033	2.35333	1.99	10.3733	2.86333	0.526667	1.60667	4.27785	2.09688	1.28e-08	1.77e-06	3.83207	1.93812	7.59e-05	0.00240199	4.70685	2.23476	0.000106724	0.0109863	1.35874	0.44227	0.308365	0.689269	45.14	58.13	20.85	4.19	8.35	20.17	3.62	1.11	2.33	2.93	1.88	1.16
93	gene-LOC104589956	LOC104589956	phospholipase A1-Igamma3, chloroplastic-like	1715	D1				yes|down	no|down	no|up	no|up	4	3.33667	5.61333	2.74	2.46333	8.89333	8.52	2.25667	2.26	0.370177	-1.43371	0.00207382	0.0461135	0.647892	-0.626175	0.00217728	0.0305834	1.20253	0.266075	0.360213	0.841953	1.10293	0.141347	0.638274	0.893196	2.31	1.58	6.12	7.02	5.24	4.58	3.33	2.3	2.59	2.85	2.75	1.79
94	gene-LOC104590057	LOC104590057	UDP-glycosyltransferase 88F3-like	1991	D1				yes|down	no|down	no|down	no|up	4	2.61667	2.15667	0.643333	0.133333	6.64667	8.03	3.04	0.073333	0.39658	-1.33432	0.00185248	0.0424435	0.262535	-1.92942	0.00699931	0.0703136	0.21018	-2.2503	0.00356702	0.0997376	1.78085	0.832563	0.470947	1	3.49	2.03	2.33	2.1	1.94	2.43	0.67	0.43	0.83	0.19	0.14	0.07
95	gene-LOC104590152	LOC104590152	fasciclin-like arabinogalactan protein 21	1597	D1				yes|up	no|down	no|up	no|up	6	3.15333	0.07	0.14	0.07	0.166667	0.086667	0.04	0	18.5118	4.21037	8.23e-12	2.53e-09	0.797743	-0.326005	0.825781	1	3.48217	1.79999	0.256945	1	9.69304	3.27695	0.157789	1	1.8	3.81	3.85	0.04	0.13	0.04	0.08	0.04	0.3	0.04	0.13	0.04
96	gene-LOC104590170	LOC104590170	uncharacterized LOC104590170, transcript variant X1	2981	D1				yes|down	no|down	no|down	no|down	6	0.506667	0.523333	0.46	0.163333	1.23333	0.7	0.75	0.316667	0.409644	-1.28756	0.000913229	0.0247589	0.73613	-0.441967	0.309397	0.658092	0.609719	-0.713783	0.145142	0.634455	0.524861	-0.929994	0.153483	0.494959	0.44	0.52	0.56	0.76	0.46	0.35	0.51	0.59	0.28	0.2	0.22	0.07
97	gene-LOC104590183	LOC104590183	UPF0481 protein At3g47200-like	1804	D1	D5			yes|down	yes|down	no|down	no|down	6	0.893333	1.57	2.34667	1.47	2.63	4.56333	3.02333	1.84	0.330686	-1.59647	9.32e-05	0.00396948	0.339431	-1.55881	1.11e-09	1.46e-07	0.771824	-0.373657	0.420414	0.876847	0.791535	-0.337275	0.285177	0.664843	0.66	0.62	1.4	1.93	1.47	1.31	1.38	4.42	1.24	1.67	1.17	1.57
98	gene-LOC104590304	LOC104590304	exocyst complex component SEC15A	2375	D1	D5			yes|up	yes|up	no|up	no|up	6	0.18	0.186667	0.183333	0.173333	0	0	0.016667	0.023333	36.8187	5.20237	0.00175266	0.040675	38.4726	5.26576	0.00098245	0.0169355	12.3141	3.62224	0.0313279	1	7.46172	2.89951	0.0278547	1	0.08	0.16	0.3	0.22	0.13	0.21	0.26	0	0.29	0.09	0.28	0.15
99	gene-LOC104590335	LOC104590335	uncharacterized LOC104590335	1313	D1				yes|up	no|up	no|up	no|up	6	3.53333	0.746667	0.44	2.24667	0.526667	0.533333	0.136667	1.5	6.57273	2.71649	7.66e-12	2.42e-09	1.39256	0.477741	0.516161	0.808591	3.16922	1.66413	0.099964	1	1.51544	0.599733	0.119822	0.434641	3.42	3.36	3.82	0.38	0.43	1.43	0.73	0.2	0.39	2.97	1.92	1.85
100	gene-LOC104590336	LOC104590336	protein MITOFERRINLIKE 1, chloroplastic	1770	D1				yes|up	no|up	no|up	no|up	1	140.79	70.6767	60.0233	135.35	53.3667	54.3367	58.57	113.527	2.616	1.38736	9.71e-22	1.19e-18	1.29081	0.368275	0.389709	0.726658	1.01724	0.0246545	0.885759	0.984118	1.20607	0.270311	0.0137039	0.113401	148.21	146.94	127.22	44.99	57.42	109.62	65.7	51.42	62.95	149.94	141.55	114.56
101	gene-LOC104590529	LOC104590529	limonoid UDP-glucosyltransferase	1788	D1				yes|down	no|down	no|down	no|down	6	1.2	3.63667	7.76333	28.1067	3.36	6.18333	11.53	37.2233	0.351072	-1.51016	1.83e-06	0.000136508	0.578859	-0.788717	8.28e-05	0.00257626	0.667173	-0.583867	0.10797	0.567939	0.765903	-0.384766	3.14e-05	0.00104053	1.02	1.08	1.5	3.55	3.99	3.37	5.77	10.97	6.55	29.25	27.62	27.45
102	gene-LOC104590616	LOC104590616	9-cis-epoxycarotenoid dioxygenase NCED3, chloroplastic-like	2509	D1				yes|up	no|up	no|up	no|down	6	6.8	4.96667	3.49	1.66	1.78667	3.13333	3.11	2.94	3.781	1.91877	4.5e-24	9.56e-21	1.57752	0.657657	0.0413852	0.224991	1.11135	0.152315	0.691976	0.954301	0.576619	-0.794309	0.0304819	0.192168	6.72	7.01	6.67	3.23	3.81	7.86	2.34	5.58	2.55	1.41	1.63	1.94
103	gene-LOC104590743	LOC104590743	embryonic protein DC-8-like	1675	D1				yes|up	no|up	no|up	no|up	6	3.94667	0.43	0.136667	0.21	1.57333	0.243333	0.09	0.08	2.46012	1.29873	0.00131731	0.0329484	1.7227	0.784671	0.302533	0.650457	1.51643	0.600678	0.60616	1	2.63496	1.39778	0.223077	1	3.19	6.04	2.61	0.53	0.36	0.4	0.12	0.07	0.22	0.16	0.3	0.17
104	gene-LOC104590766	LOC104590766	rust resistance kinase Lr10-like	1415	D1	D5	D10		yes|down	yes|down	yes|down	no|down	6	0.433333	0.89	3.86333	0.753333	1.73	6.41333	8.13333	1.45667	0.276172	-1.85636	4.11e-05	0.00198716	0.145227	-2.78362	2.42e-23	1.68e-20	0.46959	-1.09053	0.00049149	0.0298847	0.543681	-0.879168	0.0489526	0.254681	0.31	0.44	0.55	1.27	0.95	0.45	2.52	6.13	2.94	0.65	0.41	1.2
105	gene-LOC104590850	LOC104590850	17.8 kDa class I heat shock protein-like	715	D1			D15	yes|up	no|down	no|up	yes|up		9.17	1.33	5.03	11.0233	0.983333	1.31	4.06333	3.09333	9.25921	3.21089	0.00193861	0.0438155	0.998468	-0.00221136	0.997485	0.999457	1.21913	0.285858	0.719072	0.958608	3.6668	1.87452	3.38e-06	0.000167099	24.36	2.42	0.73	0.51	1.41	2.07	5.03	4.56	5.5	7.68	8.25	17.14
106	gene-LOC104590943	LOC104590943	fasciclin-like arabinogalactan protein 17	1913	D1				yes|up	no|up	no|up	no|up	1	136.713	55.7533	38.2967	27.3833	55.9433	35.7767	31.4867	19.3033	2.36744	1.24333	7.67e-08	8.61e-06	1.52777	0.611423	0.000643609	0.0123655	1.2087	0.273457	0.113793	0.578681	1.45569	0.541701	0.00086055	0.0145422	155.2	157.48	97.46	41.95	54.71	70.6	43.82	30.54	40.53	29.77	28.52	23.86
107	gene-LOC104590957	LOC104590957	uncharacterized LOC104590957	988	D1				yes|down	no|down	no|down	no|up	4	5.86333	8.74333	4.84	0.543333	13.4867	9.83667	4.97333	0.45	0.416879	-1.2623	7.19e-09	1.04e-06	0.844295	-0.244181	0.421014	0.748118	0.953182	-0.0691757	0.850975	0.978314	1.16096	0.215315	0.819046	0.952878	5.17	5.4	7.02	7.77	7.5	10.96	4.05	5.84	4.63	0.28	0.2	1.15
108	gene-LOC104590976	LOC104590976	probable disease resistance protein At1g12280	2861	D1	D5		D15	yes|down	yes|down	no|down	yes|down	6	0.506667	0.703333	1.81	0.413333	1.79667	2.58333	2.36	1.15667	0.278154	-1.84605	0.000275744	0.00962525	0.270056	-1.88867	9.81e-08	7.96e-06	0.762782	-0.390658	0.40693	0.869889	0.360191	-1.47317	0.000119576	0.00299498	0.52	0.29	0.71	0.49	0.86	0.76	1.19	3.12	1.12	0.43	0.49	0.32
109	gene-LOC104590987	LOC104590987	GDSL esterase/lipase At5g03980-like	1159	D1				yes|up	no|up	no|down	no|up	6	1.99667	0.506667	0.11	0.073333	0.066667	0.093333	0.136667	0.066667	29.0809	4.862	0.000107235	0.00452362	5.35265	2.42025	0.0433819	0.231946	0.813343	-0.298065	0.875792	1	1.08366	0.11591	0.949875	1	2.1	3.61	0.28	0.43	0.21	0.88	0.27	0.06	0	0	0.15	0.07
110	gene-LOC104591029	LOC104591029	uncharacterized LOC104591029, transcript variant X1	2010	D1				yes|down	no|down	no|down	no|down	6	0.08	0.356667	0.193333	0.033333	0.453333	0.43	0.25	0.093333	0.178303	-2.4876	0.00205149	0.0458787	0.816376	-0.292695	0.714314	0.90764	0.761462	-0.393156	0.613319	1	0.355548	-1.49188	0.321592	1	0.06	0.11	0.07	0.63	0.25	0.19	0.16	0.29	0.13	0.03	0.07	0
111	gene-LOC104591067	LOC104591067	auxin-induced protein 15A-like	770	D1	D5			yes|up	yes|up	no|up	no|up		4.15667	7.15333	3.63	10.4	1.41333	1.76	2.53333	6.12667	2.85444	1.51321	0.00208119	0.046148	3.9328	1.97556	4.67e-05	0.00162142	1.40554	0.491126	0.304943	0.807646	1.72295	0.784877	0.00200566	0.0281997	2.82	4.01	5.64	3.64	7.98	9.84	2.74	5.42	2.73	9.95	9.31	11.94
112	gene-LOC104591118	LOC104591118	U-box domain-containing protein 33-like	2313	D1			D15	yes|up	no|up	no|up	yes|up	1	65.12	68.0233	69.07	53.4933	23.7633	36.9567	38.8	22.5933	2.75478	1.46194	3.91e-23	7.62e-20	1.83248	0.873795	2.53e-07	1.87e-05	1.80503	0.852021	0.00162825	0.0619977	2.38115	1.25166	8.18e-12	1.7e-09	69.49	66.02	59.85	66.88	66.76	70.43	83.87	44.43	78.91	64.28	54.79	41.41
113	gene-LOC104591120	LOC104591120	cytochrome P450 CYP72A219-like	1422	D1				yes|down	no|down	no|up	no|down	4	4.87	4.61333	4.46	1.31667	13.91	8.30333	3.86667	1.36333	0.345007	-1.5353	4.59e-06	0.000305333	0.545101	-0.875405	7.94e-06	0.000377832	1.14088	0.190146	0.492051	0.900231	0.978977	-0.030653	0.942332	0.987891	3.24	4.29	7.08	4.82	4.84	4.18	4.3	5.36	3.72	1.09	1.18	1.68
114	gene-LOC104591123	LOC104591123	acidic endochitinase-like	584	D1	D5		D15	yes|up	yes|up	no|down	yes|up	1	58.61	30.02	7.38	24.3367	18.65	14.0733	7.48	9.65667	3.08176	1.62376	0.00213104	0.0469835	2.04242	1.03028	0.00276498	0.036131	0.956473	-0.0642042	0.922447	0.989735	2.55053	1.3508	1.76e-07	1.27e-05	67.05	49.07	59.71	15.69	31.93	42.44	9.26	5.83	7.05	28.61	18.02	26.38
115	gene-LOC104591129	LOC104591129	lichenase-like	991	D1	D5	D10		yes|up	yes|up	yes|up	no|up	7	10.7733	5.69667	11.7467	33.36	2.36	0.47	0.686667	8.54333	4.49983	2.16987	9.72e-06	0.000585446	11.8033	3.56112	5.34e-09	6.11e-07	16.8513	4.07479	9.99e-05	0.0106688	3.95679	1.98433	0.0217115	0.155271	11.17	4.6	16.55	6.12	8.92	2.05	12.56	4.17	18.51	23.25	33.48	43.35
116	gene-LOC104591138	LOC104591138	germin-like protein 11-1	863	D1				yes|down	no|down	no|up	no|down	6	0.686667	1.35	3.34667	0.243333	2.70667	3.80333	2.6	0.856667	0.247006	-2.01738	0.000179089	0.00686116	0.343589	-1.54124	0.00549259	0.0600283	1.26385	0.337829	0.598646	0.932712	0.284954	-1.8112	0.0928426	0.378338	0.49	0.74	0.83	2.02	0.65	1.38	3.23	2.83	3.98	0.63	0.1	0
117	gene-LOC104591294	LOC104591294	aquaporin NIP1-1-like	1206	D1	D5	D10		yes|down	yes|down	yes|down	no|no test	6	0.593333	2.24667	3.62	0	2.89	6.26333	9.55	0	0.201878	-2.30844	2.15e-05	0.00115183	0.34796	-1.52301	3.51e-05	0.00125644	0.37472	-1.41612	7.34e-05	0.00869633	1	0	1	1	0.48	0.53	0.77	3.3	2.09	1.35	2.54	5.38	2.94	0	0	0
118	gene-LOC104591463	LOC104591463	AAA-ATPase ASD, mitochondrial-like	1758	D1				yes|up	no|down	no|up	no|up	6	1.53667	0.04	0.023333	0.036667	0.076667	0.036667	0	0	19.8565	4.31154	6.06e-05	0.00274667	0.99871	-0.00186182	0.999405	1	3.43666	1.78101	0.659463	1	5.64852	2.49787	0.440429	1	0.13	2.27	2.21	0.12	0	0	0	0	0.07	0.07	0	0.04
119	gene-LOC104591518	LOC104591518	high-affinity nitrate transporter 3.2	891	D1				yes|down	no|down	no|down	no|down	4	10.8367	20.3433	13.3133	18.1633	27.2933	23.51	17.3933	22.0333	0.3879	-1.36624	0.00110509	0.0289001	0.839357	-0.252643	0.0814026	0.332985	0.753099	-0.409089	0.0151588	0.228485	0.83527	-0.259686	0.155035	0.497819	5.04	11.1	16.37	21.31	19.98	19.74	14.24	11.89	13.81	18.38	16.72	19.39
120	gene-LOC104591536	LOC104591536	uncharacterized LOC104591536	1987	D1	D5			yes|down	yes|down	no|up	no|up	4	2.57	4.03667	12.9	20.2967	8.89667	11.5533	10.1533	15.46	0.28616	-1.80511	2.78e-08	3.47e-06	0.346249	-1.53012	2.01e-07	1.52e-05	1.26008	0.333512	0.276461	0.781953	1.33455	0.416349	0.0156238	0.124374	1.54	3.25	2.92	4.01	4.43	3.67	13.86	13.45	11.39	17.68	21.11	22.1
121	gene-LOC104591561	LOC104591561	BTB/POZ and TAZ domain-containing protein 1	1516	D1				yes|up	no|up	no|up	no|down	6	4.73	3.33	1.40333	0.416667	1.77667	1.98667	1.25333	0.47	2.62203	1.39068	0.000291131	0.0100055	1.65474	0.726607	0.134016	0.437746	1.11033	0.150993	0.748394	0.963743	0.905307	-0.14352	0.812938	0.951207	6.03	4.02	4.14	2.99	1.22	5.78	0.87	1.6	1.74	0.31	0.38	0.56
122	gene-LOC104591575	LOC104591575	uncharacterized LOC104591575	1066	D1				yes|up	no|up	no|up	no|up		10.5367	6.13667	9.05	2.07	1.90667	4.85333	7.25667	1.41333	5.53699	2.4691	0.00031851	0.0108191	1.25095	0.323021	0.398637	0.732092	1.21862	0.285246	0.723534	0.959317	1.48031	0.565901	0.205739	0.574922	23.04	5.51	3.06	2.9	7.65	7.86	8.94	7.55	10.66	2.74	2.19	1.28
123	gene-LOC104591581	LOC104591581	very-long-chain 3-oxoacyl-CoA reductase 1-like	1636	D1				yes|down	no|down	no|down	no|down	3	77.55	109.747	136.477	17.0267	162.23	206.867	184.66	31.5633	0.471949	-1.0833	3.84e-13	1.45e-10	0.522598	-0.936228	1.16e-27	1.08e-24	0.731982	-0.450121	0.0103084	0.187077	0.545733	-0.873732	8.69e-13	2.3e-10	71.15	71.27	90.23	112.27	109.81	107.16	115.6	176.11	117.72	17.29	18.94	14.85
124	gene-LOC104591584	LOC104591584	protein YLS9-like	1251	D1			D15	yes|up	no|up	no|up	yes|up	6	0.996667	0.813333	0.16	0.77	0.126667	0.12	0.053333	0.073333	7.61	2.9279	0.00137938	0.0339327	6.85091	2.7763	0.00486892	0.0551581	2.94767	1.55957	0.387163	1	10.5544	3.39977	0.000492601	0.0093449	0.81	1.56	0.62	0.58	0.57	1.29	0.33	0	0.15	0.94	0.66	0.71
125	gene-LOC104591737	LOC104591737	non-specific lipid transfer protein GPI-anchored 1-like	983	D1	D5	D10	D15	yes|down	yes|down	yes|down	yes|down	3	62.5867	104.657	276.447	73.9567	172.137	313.483	689.81	224.62	0.352864	-1.50282	8.59e-16	5.02e-13	0.323678	-1.62737	1.41e-40	3.92e-37	0.395208	-1.33932	9.19e-08	5.33e-05	0.333162	-1.5857	2.45e-54	1.67e-50	49.21	63.15	75.4	114.12	104.46	95.39	202.14	406.8	220.4	81.14	70.4	70.33
126	gene-LOC104591741	LOC104591741		576	D1	D5		D15	yes|down	yes|down	no|down	yes|down	4	0	0.113333	6.34333	0.06	19.29	20.1633	26.16	20.31	0.00146268	-9.41717	1.57e-14	7.48e-12	0.00555637	-7.49164	4.5e-12	9.2e-10	0.236885	-2.07774	0.143513	0.631352	0.00308256	-8.34165	3.84e-12	9.1e-10	0	0	0	0	0	0.34	0.67	17.9	0.46	0	0	0.18
127	gene-LOC104591773	LOC104591773	11-beta-hydroxysteroid dehydrogenase 1B-like, transcript variant X1	1888	D1	D5		D15	yes|down	yes|down	no|down	yes|down	2	22.5767	31.7267	25.3033	2.13333	55.41	70.5033	36.1067	6.29	0.402356	-1.31346	1.11e-05	0.000651779	0.442367	-1.17668	8.39e-24	6.04e-21	0.693912	-0.527176	0.00727752	0.154694	0.347278	-1.52584	2.1e-09	2.43e-07	19.71	14.73	33.29	28.76	35.58	30.84	25.29	29.03	21.59	1.88	1.88	2.64
128	gene-LOC104591813	LOC104591813	GEM-like protein 5	1242	D1				yes|up	no|up	no|up	no|up	6	10.4	3.40333	1.43667	0.82	1.37667	1.54667	0.953333	0.483333	7.42151	2.89171	3.46e-20	3.99e-17	2.16837	1.11661	0.0146421	0.11623	1.49224	0.577483	0.232037	0.739842	1.7012	0.766554	0.313758	0.693333	10.5	12.62	8.08	2.29	2.36	5.56	1	1.87	1.44	1.62	0.54	0.3
129	gene-LOC104591817	LOC104591817	protein TIFY 9	1112	D1				yes|up	no|up	no|down	no|down	1	72.5633	24.5467	4.27	7.36333	33.8133	11.7033	4.75	7.92667	2.10288	1.07236	2.53e-06	0.000181244	2.0621	1.04411	0.0903553	0.352817	0.886128	-0.174413	0.59694	0.931934	0.937401	-0.0932624	0.725993	0.919913	85.37	77.74	54.58	15.48	11.93	46.23	3.97	5.46	3.38	9.03	7.29	5.77
130	gene-LOC104591911	LOC104591911	protein SRC2-like	1423	D1				yes|up	no|up	no|down	no|up	5	23.7	16.7533	13.88	28.12	9.14667	11.6967	16.9067	16.88	2.59392	1.37514	0.000751328	0.0214128	1.42344	0.509377	0.359344	0.701332	0.813225	-0.298274	0.194253	0.698091	1.68057	0.748951	1.99e-05	0.00073168	21.9	22.74	26.46	8.04	15.14	27.08	14.86	14.29	12.49	31.64	31.3	21.42
131	gene-LOC104591912	LOC104591912	uncharacterized LOC104591912	1515	D1		D10		yes|up	no|up	yes|down	no|down		33.9367	23.1233	23.4367	14.2767	16.5567	21.6467	61.56	25.4967	2.18815	1.12971	7.95e-08	8.85e-06	1.18531	0.245265	0.372254	0.712019	0.408103	-1.29299	4.05e-07	0.000178224	0.646115	-0.630136	5.8e-05	0.0017033	33	35.82	32.99	13.21	25.13	31.03	18.1	35.05	17.16	13.97	14.6	14.26
132	gene-LOC104591920	LOC104591920	respiratory burst oxidase homolog protein C	3104	D1				yes|up	no|up	no|down	no|up		9.03333	3.74	0.603333	3.21333	0.51	0.553333	0.686667	2.42667	18.7415	4.22816	8.05e-15	4.09e-12	6.80656	2.76693	0.00495341	0.0559428	0.87367	-0.19484	0.612674	0.935503	1.33268	0.414328	0.195032	0.559043	9.8	10.4	6.9	1.64	0.85	8.73	0.58	0.64	0.59	4.18	3.56	1.9
133	gene-LOC104591923	LOC104591923	probable BOI-related E3 ubiquitin-protein ligase 3, transcript variant X1	1631	D1				yes|down	no|down	no|up	no|down	6	1.47667	0.633333	0.666667	0	3.4	0.966667	0.243333	0.08	0.43059	-1.21561	0.000273848	0.00958058	0.599481	-0.738215	0.1297	0.429681	2.72172	1.44452	0.0326341	0.343495	0.0978682	-3.35302	0.118157	1	1.36	1.1	1.97	0.64	0.77	0.49	0.56	0.55	0.89	0	0	0
134	gene-LOC104592044	LOC104592044	receptor-like protein kinase HSL1	4191	D1				yes|up	no|up	no|down	no|up	7	23.5133	13.7467	8.22	11.19	8.87333	7.89667	8.97333	9.01	2.65769	1.41017	7.16e-10	1.36e-07	1.73617	0.795911	0.0578434	0.273939	0.911172	-0.134204	0.268767	0.777273	1.25809	0.331235	0.0135158	0.112519	24.54	23.21	22.79	10.33	8.97	21.94	7.61	9.16	7.89	12.26	10.91	10.4
135	gene-LOC104592061	LOC104592061	E3 ubiquitin-protein ligase RING1-like	333	D1				yes|up	no|up	no|up	no|up		8.28	3.94667	0.346667	1.01333	0.43	0.42	0.17	0.323333	11.4553	3.51795	0.000372986	0.0121572	6.06839	2.60131	0.0933567	0.359122	4.49853	2.16945	0.315754	1	2.41893	1.27437	0.472892	1	8	14.06	2.78	0.25	0.23	11.36	0.22	0.21	0.61	1.85	1.19	0
136	gene-LOC104592099	LOC104592099	GEM-like protein 1	1267	D1				yes|up	no|up	no|up	no|up	5	38.4367	25.8667	26.7667	42.4133	18.0033	19.7867	23.6067	36.62	2.09818	1.06914	5.83e-06	0.000376212	1.28343	0.360004	0.0319696	0.191646	1.13059	0.177077	0.233125	0.740917	1.17834	0.23676	0.110388	0.415403	42.72	45.02	27.57	24.29	22	31.31	26.02	29.89	24.39	42.33	41.58	43.33
137	gene-LOC104592107	LOC104592107	E3 ubiquitin-protein ligase ATL42	1827	D1				yes|up	no|down	no|down	no|up	6	0.766667	0.203333	0.54	0.85	0.096667	0.296667	0.586667	0.486667	8.03263	3.00587	0.000441646	0.0138913	0.690258	-0.534792	0.608922	0.861942	0.913636	-0.130308	0.835295	0.975859	1.79053	0.84039	0.171276	0.523443	0.8	1.18	0.32	0.07	0.04	0.5	0.35	0.91	0.36	0.88	0.34	1.33
138	gene-LOC104592111	LOC104592111	probable leucine-rich repeat receptor-like protein kinase At5g63930	3071	D1	D5			yes|up	yes|up	no|up	no|up	6	7.01	6.29333	4.59	5.40333	3.20333	2.51667	3.36667	2.84	2.17996	1.1243	0.000416367	0.0132208	2.48639	1.31405	7.33e-07	4.73e-05	1.35932	0.44289	0.0532613	0.423414	1.91414	0.936695	0.000513642	0.00964879	5.52	5.79	9.72	4.33	6.45	8.1	4.17	4.93	4.67	7.38	5.19	3.64
139	gene-LOC104592212	LOC104592212	heat stress transcription factor C-1-like	1836	D1		D10		yes|down	no|up	yes|up	no|down	4	6.46	12.56	3.60667	0.1	17.0467	9.17	1.44	0.15	0.377501	-1.40545	0.000469778	0.0145221	1.35046	0.433448	0.0375553	0.211596	2.48471	1.31308	0.000528263	0.0311985	0.66208	-0.594923	0.565547	1	4.08	5.12	10.18	15.84	11.36	10.48	3.67	2.39	4.76	0.07	0.08	0.15
140	gene-LOC104592235	LOC104592235	uncharacterized LOC104592235	474	D1			D15	yes|up	no|up	no|up	yes|up	1	241.63	115.377	46.2333	77.07	66.5633	52.14	43.8533	23.0633	3.49796	1.80651	0.000450357	0.0141084	2.12275	1.08594	0.21478	0.553335	1.00459	0.00660288	0.992603	0.999468	3.32753	1.73445	2.59e-05	0.000902287	255.28	238.11	231.5	30.96	89.38	225.79	61.33	24.52	52.85	108.29	88.21	34.71
141	gene-LOC104592297	LOC104592297	D-glycerate 3-kinase, chloroplastic-like	1626	D1				yes|up	no|up	no|up	no|up	5	25.6133	27.2867	21.4967	26.9167	10.06	14.8367	21.1267	20.4133	2.51523	1.33069	2.14e-08	2.76e-06	1.81928	0.863367	0.000360277	0.00796343	1.00851	0.012229	0.916264	0.987665	1.33507	0.416915	0.0200378	0.14725	22.16	33.6	21.08	19.6	22.87	39.39	20.45	22.67	21.37	29.82	24.1	26.83
142	gene-LOC104592338	LOC104592338	3-ketoacyl-CoA synthase 11-like	2091	D1				yes|up	no|up	no|down	no|up	1	158.567	106.883	155.947	145.45	62.1333	94.9	182.833	115.09	2.53974	1.34468	1.05e-09	1.87e-07	1.11835	0.161367	0.435366	0.757064	0.847659	-0.238445	0.204672	0.710757	1.27185	0.346928	0.134635	0.463079	154.44	178.97	142.29	73.43	109.3	137.92	175.54	125.63	166.67	174.64	159.23	102.48
143	gene-LOC104592343	LOC104592343	EG45-like domain containing protein, transcript variant X2	833	D1				yes|down	no|down	no|down	no|down	6	1.56	2.71	5.86667	8.59667	4.16333	5.37333	6.61667	13.2433	0.364145	-1.45741	0.00131971	0.0329505	0.488763	-1.03279	0.00606197	0.0643246	0.866337	-0.207	0.657535	0.946054	0.66308	-0.592746	0.0514806	0.262666	0.96	2.04	1.68	3.07	1.77	3.29	8.82	2.59	6.19	5.97	7.86	11.96
144	gene-LOC104592387	LOC104592387	uncharacterized LOC104592387	1308	D1				yes|down	no|down	no|up	no|down	6	1.76	2.37	4.35	0.326667	5.06333	4.53333	2.38	0.336667	0.342752	-1.54476	2.37e-05	0.00124011	0.515907	-0.954816	0.00511161	0.0571898	1.80584	0.85267	0.0357473	0.357339	0.997515	-0.00358887	0.996781	0.999594	2.25	1	2.03	1.54	2.27	3.3	6.22	2.91	3.92	0.31	0.28	0.39
145	gene-LOC104592449	LOC104592449	uncharacterized LOC104592449	1356	D1				yes|up	no|up	no|up	no|up		22.68	18.5633	16.3733	19.2167	8.51333	11.25	12.1267	12.1433	2.64772	1.40475	4.03e-05	0.00196525	1.63405	0.708454	0.266314	0.612072	1.33937	0.421556	0.0102529	0.186724	1.60795	0.68522	0.000787862	0.013596	24.33	28.19	15.52	11.13	10.13	34.43	18.21	13.89	17.02	20.34	21.32	15.99
146	gene-LOC104592457	LOC104592457	uncharacterized LOC104592457, transcript variant X1	2256	D1				yes|up	no|up	no|up	no|up	6	7.15333	4.07667	2.81667	8.13	2.88333	2.46667	0.723333	5.31667	2.61305	1.38573	7.7e-07	6.47e-05	1.69655	0.762608	0.39962	0.732932	3.84301	1.94224	0.00400678	0.107438	1.4687	0.554536	0.00793893	0.0783998	7.12	8.33	6.01	1.22	2.06	8.95	4.15	0.86	3.44	9.49	8.81	6.09
147	gene-LOC104592462	LOC104592462	umecyanin-like	734	D1	D5			yes|up	yes|up	no|up	no|up	1	118.567	44.6567	11.0367	23.5133	39.81	8.78333	5.10667	14.8967	2.88806	1.5301	6.43e-16	3.85e-13	4.95103	2.30773	8.73e-13	2.05e-10	2.09873	1.06952	0.0362903	0.359346	1.58614	0.665524	0.113303	0.421328	106.82	133.56	115.32	25.02	49.64	59.31	10.97	10.22	11.92	32.9	17.96	19.68
148	gene-LOC104592473	LOC104592473	phosphatidylcholine:diacylglycerol cholinephosphotransferase 1-like	1258	D1				yes|up	no|up	no|down	no|up	6	0.39	0.26	0.033333	0.676667	0	0	0.093333	0.566667	37.5028	5.22893	0.00131822	0.0329484	24.5051	4.61501	0.020512	1	0.38782	-1.36654	0.507434	1	1.20885	0.273631	0.659845	0.899299	0.5	0.45	0.22	0.06	0.11	0.61	0.05	0.05	0	0.49	0.54	1
149	gene-LOC104592524	LOC104592524	probable LRR receptor-like serine/threonine-protein kinase At3g47570	3556	D1			D15	yes|up	no|up	no|down	yes|up	6	4.10667	1.53333	0.546667	0.953333	1.58333	1.01	0.686667	0.446667	2.56566	1.35933	8.71e-05	0.00373432	1.5072	0.591868	0.0376078	0.211689	0.809732	-0.304483	0.369561	0.84915	2.19932	1.13706	0.00127461	0.0200279	4.41	5.54	2.37	1.62	1.17	1.81	0.47	0.55	0.62	0.98	1.14	0.74
150	gene-LOC104592691	LOC104592691	uncharacterized LOC104592691	819	D1	D5			yes|up	yes|up	no|up	no|up		12.7967	1.63667	0.233333	0.426667	3.79667	0.323333	0.09	0.2	3.53071	1.81996	7.9e-07	6.62e-05	4.9171	2.29781	0.000672523	0.0127711	1.72332	0.785191	0.597221	1	2.22544	1.15409	0.203321	1	12.71	17.59	8.09	1.96	0.85	2.1	0.1	0.18	0.42	0.46	0.51	0.31
151	gene-LOC104592777	LOC104592777	transcription factor bHLH137-like, transcript variant X1	1727	D1				yes|up	no|up	no|down	no|up	7	18.31	2.49333	0.846667	1.41667	5.18	1.65667	0.9	1.17333	3.49592	1.80567	2.01e-07	1.97e-05	1.49684	0.581925	0.207565	0.544635	0.937194	-0.0935799	0.842429	0.977245	1.2265	0.294548	0.426831	0.778422	20.44	24.86	9.63	1.73	1.59	4.16	0.71	0.72	1.11	1.66	1.26	1.33
152	gene-LOC104592808	LOC104592808	exocyst complex component EXO70B1-like	2392	D1				yes|up	no|up	no|up	no|up	6	1.60333	0.34	0.143333	0.173333	0.173333	0.11	0.11	0.12	9.23954	3.20782	3.76e-06	0.000258366	3.23708	1.69469	0.123806	0.418715	1.28985	0.367199	0.679727	1	1.43128	0.51731	0.551406	0.848885	1.61	2.12	1.08	0.05	0.21	0.76	0.21	0.15	0.07	0.21	0.25	0.06
153	gene-LOC104592920	LOC104592920	calcium-binding protein CML38-like	938	D1				yes|up	no|up	no|up	no|up	6	11.7667	1.78333	0.383333	0.136667	2.45	0.863333	0.286667	0	4.72889	2.2415	1.03e-10	2.41e-08	2.04579	1.03266	0.188344	0.520605	1.31339	0.393297	0.762073	1	9.25235	3.20982	0.252587	1	14.1	11.44	9.76	0.6	0.83	3.92	0.4	0.08	0.67	0.32	0	0.09
154	gene-LOC104592951	LOC104592951	probable receptor-like protein kinase At4g10390	1835	D1				yes|up	no|up	no|up	no|up		35.83	34.3333	31.3333	31.12	15.5067	26.2967	25.68	30.43	2.30534	1.20498	0.000218732	0.00805002	1.30103	0.379656	0.533485	0.818145	1.21128	0.276535	0.248068	0.757997	1.03434	0.0487142	0.714184	0.918432	30.12	36.5	40.87	16.8	23.23	62.97	36.34	26.09	31.57	36.26	30.08	27.02
155	gene-LOC104593045	LOC104593045	E3 ubiquitin-protein ligase RGLG2-like, transcript variant X2	1825	D1				yes|up	no|up	no|up	no|up	6	4.58667	4.58	4.34667	1.51333	2.25667	3.79667	4	1.33667	2.02468	1.0177	0.00045201	0.0141223	1.19521	0.25726	0.275958	0.623724	1.06947	0.0969022	0.607342	0.935479	1.15979	0.213862	0.511099	0.82801	5.59	4.41	3.76	3.69	5.22	4.83	4.37	4.25	4.42	1.85	1.39	1.3
156	gene-LOC104593074	LOC104593074	NAC domain-containing protein 8	2041	D1				yes|up	no|up	no|up	no|up		7.87333	2.89667	2.06667	0.516667	2.13667	1.45667	1.54667	0.343333	3.64946	1.86768	8.28e-08	9.09e-06	1.97946	0.985104	0.000814722	0.014644	1.33954	0.421735	0.226336	0.734093	1.60462	0.682232	0.319434	0.698562	9.29	9.88	4.45	3.89	2.3	2.5	2.62	1.6	1.98	0.85	0.47	0.23
157	gene-LOC104593221	LOC104593221	uncharacterized LOC104593221, transcript variant X1	1097	D1	D5			yes|up	yes|up	no|down	no|up	6	7.28	1.93667	0.013333	1.20667	0.53	0.126667	0.3	0.203333	14.2247	3.83033	2.63e-09	4.3e-07	14.5595	3.86389	0.000168047	0.00448379	0.0726117	-3.78365	0.137264	1	5.33523	2.41555	0.00553865	0.060312	8.02	10.18	3.64	1.55	0.29	3.97	0	0	0.04	2.19	1.16	0.27
158	gene-LOC104593222	LOC104593222	uncharacterized LOC104593222	1214	D1				yes|up	no|up	no|up	no|up	1	57.4133	24.2133	6.05	0.74	8.91	7.44667	4.24333	0.62	6.87638	2.78165	2.93e-13	1.12e-10	3.33139	1.73612	0.0329307	0.195829	1.38249	0.467273	0.0946997	0.538928	1.28385	0.360482	0.6434	0.894793	59.62	72.29	40.33	8.36	13.53	50.75	7.62	5.33	5.2	1.11	0.68	0.43
159	gene-LOC104593270	LOC104593270	protein DMR6-LIKE OXYGENASE 2-like	2933	D1				yes|up	no|up	no|up	no|up	6	3.88333	0.886667	0.9	0.486667	0.65	0.333333	0.506667	0.323333	5.84305	2.54672	0.000795046	0.0223913	2.67938	1.4219	0.0556347	0.267569	1.83445	0.875349	0.319969	0.816871	1.64875	0.721375	0.231288	0.605128	5.82	0.44	5.39	0.57	1.81	0.28	1.15	0.36	1.19	0.4	0.48	0.58
160	gene-LOC104593343	LOC104593343	probably inactive leucine-rich repeat receptor-like protein kinase At5g48380, transcript variant X1	3130	D1			D15	yes|up	no|up	no|up	yes|up	6	4.06667	2.65	1.67667	2.46	1.41667	1.75333	1.25	1	3.00501	1.58737	1.03e-07	1.09e-05	1.52227	0.606226	0.0401029	0.220236	1.34147	0.423817	0.0923452	0.534408	2.49941	1.32159	0.000167718	0.0039076	4.37	4.4	3.43	1.88	2.37	3.7	1.72	1.63	1.68	3.73	2.09	1.56
161	gene-LOC104593386	LOC104593386	protein TIFY 10A-like	1853	D1				yes|up	no|up	no|up	no|up		111.747	100.107	61.2667	139.787	54.6933	64.93	53.4333	131.353	2.07097	1.05031	4.42e-10	8.9e-08	1.53046	0.613962	0.166807	0.488742	1.1427	0.192452	0.192248	0.694861	1.09041	0.124869	0.245843	0.621415	116.8	121.69	96.75	75.67	62	162.65	68.74	54.2	60.86	149.47	151.7	118.19
162	gene-LOC104593390	LOC104593390	uncharacterized LOC104593390	2608	D1				yes|up	no|up	no|up	no|up		37.09	17.8633	12.6567	13.2933	16.4367	13.12	12.1433	13.3233	2.23808	1.16226	8.65e-06	0.000530848	1.35239	0.435516	0.0897702	0.351547	1.03636	0.0515311	0.703073	0.955899	1.01241	0.0177942	0.872287	0.970177	43.37	44.16	23.74	13.98	12.5	27.11	13.71	10.98	13.28	14.06	12.58	13.24
163	gene-LOC104593457	LOC104593457	RING-H2 finger protein ATL67	1067	D1			D15	yes|up	no|up	no|up	yes|up	5	31.1533	16.5967	10.2267	8.07	14.1733	12.02	9.02	3.32333	2.09839	1.06928	0.000256522	0.00909827	1.31864	0.399053	0.36441	0.705976	1.24313	0.313981	0.590069	0.930229	3.39255	1.76237	1.37e-06	7.78e-05	28.73	34.17	30.56	13.68	15.18	20.93	12.41	7.74	10.53	10.86	9.18	4.17
164	gene-LOC104593490	LOC104593490	homeobox-leucine zipper protein ATHB-12-like, transcript variant X1	1608	D1				yes|down	no|down	no|down	no|down	4	4.43	11.0733	17.58	32.32	12.5033	18.1867	23.81	35.8233	0.354033	-1.49804	8.7e-05	0.00373432	0.597687	-0.742537	0.000162186	0.00435346	0.731787	-0.450504	0.0322058	0.341765	0.920841	-0.118977	0.654831	0.898302	3.84	4.3	5.15	12.16	13.3	7.76	17.38	19.6	15.76	21.25	31.52	44.19
165	gene-LOC104593513	LOC104593513	uncharacterized LOC104593513	1125	D1				yes|down	no|down	no|down	no|down	6	0.233333	0.636667	0.856667	0.17	1.93333	1.71667	1.6	0.39	0.11785	-3.08498	4.93e-07	4.47e-05	0.375315	-1.41382	0.00612747	0.0645933	0.535629	-0.900694	0.126625	0.602402	0.449414	-1.15388	0.11323	0.421209	0.14	0.14	0.42	0.71	0.82	0.38	0.39	1.55	0.63	0.11	0.16	0.24
166	gene-LOC104593522	LOC104593522	probable peptide/nitrate transporter At3g43790, transcript variant X1	1869	D1	D5		D15	yes|down	yes|down	no|down	yes|down	3	7.53333	11.6667	28.13	2.64	18.8633	26.8867	38.1667	9.25667	0.394929	-1.34033	0.000133655	0.00547026	0.441735	-1.17875	2.83e-08	2.7e-06	0.733309	-0.447507	0.463352	0.890949	0.303385	-1.72078	4.63e-17	2.48e-14	5.55	5.61	11.44	8.3	13.49	13.21	16.09	53.66	14.64	3.46	2.28	2.18
167	gene-LOC104593570	LOC104593570	uncharacterized LOC104593570	872	D1	D5		D15	yes|up	yes|up	no|up	yes|up	5	36.17	5.16333	0.253333	2.45	1.48333	0.123333	0.163333	0.44	24.0982	4.59085	3.5e-14	1.57e-11	41.7805	5.38476	0.00110498	0.0184904	1.51995	0.60402	0.716025	1	5.63874	2.49537	0.000465974	0.00897695	37.64	41.46	29.41	0.28	1.01	14.2	0.35	0.25	0.16	4.4	0.96	1.99
168	gene-LOC104593612	LOC104593612	transcription factor GAMYB, transcript variant X1	2258	D1				yes|up	no|up	no|down	no|up	6	9.18333	4.08	1.96333	2.68333	3.10333	2.34667	2.20667	2.33333	2.98358	1.57705	1.71e-09	2.95e-07	1.69279	0.759404	0.00638081	0.0661014	0.890095	-0.167969	0.595846	0.931647	1.15093	0.202801	0.394102	0.757414	9.3	11.48	6.77	3.07	3.49	5.68	1.46	1.82	2.61	2.45	2.55	3.05
169	gene-LOC104593633	LOC104593633	peroxidase 5-like	1226	D1				yes|up	no|up	no|down	no|up	6	1.17	0.233333	0.086667	0.153333	0.15	0.1	0.093333	0.036667	7.52745	2.91216	0.000160283	0.0062955	2.34013	1.22659	0.383042	0.720552	0.967137	-0.0482077	0.979373	1	4.02151	2.00774	0.329564	1	1.61	1.03	0.87	0.06	0.29	0.35	0	0.05	0.21	0.34	0.12	0
170	gene-LOC104593713	LOC104593713	uncharacterized LOC104593713	557	D1	D5			yes|up	yes|up	no|down	no|up	1	224.247	52.82	4.02333	53.7967	11.0133	5.06667	3.78667	14.3	21.2232	4.40757	4.55e-17	2.96e-14	11.0068	3.46032	0.00106031	0.0179176	0.911309	-0.133988	0.837304	0.976035	3.74745	1.90591	0.00448208	0.0514479	228.35	247.37	197.02	12.67	21.03	124.76	6.64	2.1	3.33	78.65	48.43	34.31
171	gene-LOC104593725	LOC104593725	peroxidase 5-like	435	D1				yes|up	no|up	no|up	no|up		13.7333	1.42	0.453333	0.68	1.61333	0.19	0.173333	0.183333	8.01099	3.00198	2.22e-06	0.000161919	6.75508	2.75597	0.0919152	0.356257	2.50967	1.3275	0.512227	1	3.71801	1.89453	0.246012	1	22.39	9.46	9.35	0.67	1.79	1.8	0.57	0.53	0.26	0.83	0.61	0.6
172	gene-LOC104593731	LOC104593731	alcohol dehydrogenase-like 4	1412	D1				yes|down	no|down	no|down	no|down	6	0.996667	0.79	1.13	1.92	2.15667	1.54333	1.53333	2.45667	0.457652	-1.12768	0.0020338	0.0455703	0.502865	-0.991756	0.0456573	0.238869	0.717842	-0.478261	0.262541	0.771437	0.806086	-0.310995	0.281859	0.661341	0.97	0.89	1.13	1.23	0.37	0.77	0.96	1.33	1.1	1.83	2	1.93
173	gene-LOC104593755	LOC104593755	probable WRKY transcription factor 70	1341	D1	D5		D15	yes|up	yes|up	no|up	yes|up	1	86.4433	33.3133	6.53667	12.4033	12.9867	5.24333	3.94333	3.38	6.19706	2.63158	4.66e-09	7.31e-07	6.04307	2.59528	0.000223507	0.0055645	1.67864	0.747294	0.160867	0.656892	3.77465	1.91634	7.64e-11	1.2e-08	91.04	72.11	96.18	17.75	19.63	62.56	7.35	4.38	7.88	13.8	12.36	11.05
174	gene-LOC104593760	LOC104593760	uncharacterized LOC104593760, transcript variant X1	2268	D1				yes|up	no|up	no|down	no|up	1	50.37	36.1133	20.8867	74.2333	13.8067	15.6767	22.5767	37.8933	2.71668	1.44185	0.00141245	0.0345644	1.90104	0.926787	0.0697468	0.303947	0.808134	-0.307334	0.393415	0.86267	1.88242	0.912587	3.1e-05	0.00103293	51.23	65.46	34.42	19.31	40.47	48.56	25.84	14.73	22.09	86.24	84.86	51.6
175	gene-LOC104593809	LOC104593809	probable protein phosphatase 2C 4	2532	D1				yes|up	no|down	no|down	no|up	7	16.4833	13.7267	19.97	24.4833	6.97667	14.4367	23.5833	24.66	2.3087	1.20708	6.65e-06	0.000422277	0.939467	-0.0900855	0.705089	0.905193	0.842577	-0.247119	0.171794	0.669738	1.01045	0.0149938	0.923151	0.982703	17.4	15.69	16.36	10.06	11.83	19.29	18.24	23.65	18.02	25.69	25.03	22.73
176	gene-LOC104593822	LOC104593822	probable protein phosphatase 2C 44, transcript variant X2	1601	D1				yes|up	no|up	no|down	no|up	1	120.63	98.57	71.4733	172.463	58.6867	66.09	75.3367	138.647	2.04153	1.02965	8.51e-07	6.98e-05	1.47281	0.558572	0.000688252	0.0129445	0.937008	-0.0938667	0.575769	0.926749	1.25963	0.332997	0.000357655	0.00727566	123.79	124.67	113.43	77.38	95.43	122.9	69.09	67.6	77.73	179.33	175.57	162.49
177	gene-LOC104593891	LOC104593891	NAC domain-containing protein 35	1337	D1			D15	yes|down	no|down	no|down	yes|down	4	10.8967	13.8133	17.57	9.08667	24.86	26	22.3633	18.5533	0.439454	-1.18622	1.17e-06	9.36e-05	0.533918	-0.905309	3.29e-08	3.07e-06	0.783576	-0.351854	0.101692	0.554895	0.489908	-1.02942	8.56e-09	8.5e-07	7.87	9.91	14.91	10.98	14.88	15.58	14.29	23.88	14.54	9.21	7.96	10.09
178	gene-LOC104593906	LOC104593906	17.6 kDa class I heat shock protein-like	953	D1				yes|up	no|down	no|up	no|up		5.36667	0.513333	1.14667	0.55	0.18	0.846667	0.896667	0.13	29.7916	4.89683	1.23e-05	0.000710879	0.597248	-0.743599	0.395127	0.72949	1.26193	0.335629	0.644512	0.941844	4.23591	2.08267	0.0480286	1	13.08	2.14	0.88	0.08	1.06	0.4	0.94	1.12	1.38	0.55	0.85	0.25
179	gene-LOC104593944	LOC104593944	ethylene-responsive transcription factor ERF036-like	1094	D1	D5			yes|up	yes|up	no|up	no|up	5	32.44	13.1333	0.923333	1.65	11.3	2.27	0.686667	1.12667	2.8616	1.51682	0.000275948	0.00962525	5.67847	2.5055	9.49e-11	1.51e-08	1.33501	0.41685	0.534836	0.913523	1.47549	0.56119	0.545996	0.846063	41.14	31.78	24.4	7.28	21.12	11	1.24	0.56	0.97	1.57	1.77	1.61
180	gene-LOC104594039	LOC104594039	uncharacterized LOC104594039	1377	D1				yes|up	no|up	no|down	no|up		87.1667	83.09	106.203	166.513	36.98	72.27	113.7	142.823	2.33638	1.22428	8.2e-10	1.5e-07	1.13514	0.18287	0.671252	0.891433	0.924703	-0.112938	0.507569	0.905426	1.17981	0.23856	0.0978323	0.387957	102.82	80.18	78.5	44.36	79.97	124.94	111.1	99.03	108.48	177.95	163.2	158.39
181	gene-LOC104594042	LOC104594042	mitogen-activated protein kinase kinase kinase 2-like	1500	D1				yes|up	no|up	no|up	no|up	7	16.0867	8.75333	4.34333	10.2	5.39333	3.93	3.99	8.02	2.94317	1.55737	1.64e-10	3.57e-08	2.21161	1.1451	0.100213	0.374743	1.07866	0.109242	0.756321	0.964792	1.30027	0.378806	0.148179	0.486443	19.33	15.79	13.14	2.84	7.15	16.27	5.22	3.54	4.27	7.73	8.9	13.97
182	gene-LOC104594045	LOC104594045	probable WRKY transcription factor 31	2198	D1	D5			yes|up	yes|up	no|down	no|up		8.85	4.42333	1.26333	5.46	1.15333	1.11667	1.28	3.89	7.70434	2.94567	5.74e-09	8.6e-07	3.94258	1.97914	7.32e-05	0.00232853	0.980248	-0.0287812	0.951856	0.993187	1.42526	0.511228	0.0823305	0.350365	9.71	11.12	5.72	1.49	3.71	8.07	0.83	1.48	1.48	4.76	5.18	6.44
183	gene-LOC104594059	LOC104594059	cytochrome c-type biogenesis protein CcmE	1550	D1				yes|up	no|up	no|up	no|up		13.0133	9.61333	9.34667	15.1833	6.34667	8.18	8.66667	8.85	2.02927	1.02096	5.67e-05	0.00262304	1.15939	0.213363	0.300291	0.647607	1.06942	0.0968346	0.617675	0.936438	1.73097	0.791584	0.000277727	0.00590329	13.54	15.69	9.81	8.23	9.43	11.18	10.9	7.87	9.27	17.61	16.29	11.65
184	gene-LOC104594076	LOC104594076	mavicyanin	1162	D1				yes|up	no|up	no|up	no|up	1	80.7667	49.3933	35.3367	29.0733	35.8167	30.3	33.87	24.32	2.23214	1.15843	4.71e-06	0.000312073	1.59924	0.677389	2.25e-05	0.000885247	1.03153	0.044788	0.816569	0.972983	1.20304	0.266688	0.34708	0.723323	93.77	87.11	61.42	40.96	55.74	51.48	39.1	28	38.91	34.29	31.73	21.2
185	gene-LOC104594182	LOC104594182	E3 ubiquitin-protein ligase UPL5-like, transcript variant X1	3037	D1				yes|up	no|up	no|up	no|up	7	20.51	17.1267	14.5933	18.4067	9.07	11.9867	13.3	13.0367	2.42307	1.27684	4.68e-12	1.59e-09	1.45646	0.54247	0.00803351	0.0772728	1.08294	0.114955	0.361505	0.842621	1.44707	0.53314	0.00598705	0.063497	20.12	22.11	19.3	13.95	14.68	22.75	15.05	14.31	14.42	21.93	20.49	12.8
186	gene-LOC104594193	LOC104594193	cytochrome b561 and DOMON domain-containing protein At5g47530-like	2608	D1				yes|up	no|up	no|down	no|up		19.15	17.0367	16.2833	28.9433	4.45667	10.0067	18.0367	23.06	4.29292	2.10196	1.87e-11	5.61e-09	1.70247	0.76763	0.234567	0.576683	0.897417	-0.156149	0.476834	0.895875	1.2686	0.343234	0.0521899	0.264561	16.11	22.98	18.36	8.63	10.11	32.37	12.67	18.19	17.99	31.41	29.01	26.41
187	gene-LOC104594202	LOC104594202	scarecrow-like protein 21	2522	D1				yes|up	no|up	no|up	no|up	5	25.7433	18.3733	13.5233	27.0333	8.04333	10.5033	12.8633	21.0767	3.21329	1.68405	5.52e-06	0.000358579	1.74013	0.799197	0.077474	0.323269	1.04579	0.0645897	0.594769	0.931306	1.30186	0.380575	1.36e-05	0.000541702	23.13	27.35	26.75	11.69	13.5	29.93	12.36	14.07	14.14	27.8	27.31	25.99
188	gene-LOC104594311	LOC104594311	uncharacterized membrane protein At3g27390	1906	D1	D5		D15	yes|down	yes|down	no|down	yes|down	6	0.836667	1.00667	1.72333	1.03333	2.12333	2.75333	2.55	2.52	0.380666	-1.3934	0.000392877	0.0126642	0.359871	-1.47445	5.19e-06	0.000260288	0.671682	-0.574151	0.0828135	0.508989	0.413546	-1.27388	0.000640279	0.0115996	0.85	0.73	0.93	1.05	0.97	1	1.64	2.39	1.14	0.93	0.92	1.25
189	gene-LOC104594407	LOC104594407	GDSL esterase/lipase At4g26790	1161	D1	D5		D15	yes|down	yes|down	no|down	yes|down	6	2.86667	2.05333	3.42667	0.853333	5.15667	8.32	6.36	2.13	0.46229	-1.11313	0.0012047	0.0308366	0.264768	-1.9172	2.73e-13	6.83e-11	0.479113	-1.06156	0.00259799	0.0830443	0.466941	-1.09869	0.000934967	0.0155418	1.68	4.61	2.31	1.74	2.35	2.07	3.29	4.87	2.12	1.07	0.81	0.68
190	gene-LOC104594461	LOC104594461	uncharacterized LOC104594461	555	D1				yes|up	no|up	no|up	no|up	6	4.23	2.55667	0.78	0.613333	0.866667	0.56	0.743333	0.296667	4.64557	2.21586	0.00120067	0.0307672	4.38201	2.13159	0.0230942	0.155647	1.02377	0.0338922	0.976426	1	2.07123	1.05049	0.453491	1	5.12	4.06	3.51	1.59	2.22	3.86	0.53	0.5	1.31	0.7	0.95	0.19
191	gene-LOC104594468	LOC104594468	probable WRKY transcription factor 70	1371	D1	D5			yes|up	yes|up	no|up	no|up	5	30.6567	4.96667	1	2.52667	3.89333	1.30667	0.75	1.89333	7.82631	2.96833	0.000468775	0.0145103	3.54565	1.82605	0.000327907	0.00741064	1.27781	0.35367	0.459395	0.890166	1.40926	0.494939	0.194152	0.55787	44.75	13.27	33.95	3.3	3.21	8.39	0.79	0.92	1.29	2.58	2.12	2.88
192	gene-LOC104594549	LOC104594549	probable protein phosphatase 2C 23	2723	D1				yes|up	no|up	no|down	no|up	6	11.3633	7.35667	4.31667	4.9	3.94	4.72	4.39	4.20333	2.88224	1.52719	8.78e-09	1.25e-06	1.554	0.635986	0.0660566	0.294338	0.976914	-0.0336959	0.85146	0.978314	1.17832	0.236733	0.25793	0.635017	12.03	12.45	9.61	4.65	4.81	12.61	4.69	4.53	3.73	6.35	4.69	3.66
193	gene-LOC104594613	LOC104594613	zinc finger protein ZAT12-like	875	D1			D15	yes|up	no|up	no|up	yes|up		43.48	38.2333	17.4233	59.9267	11.2967	15.64	15.8867	28.02	3.8371	1.94001	0.000354664	0.0116575	2.42538	1.27821	0.161268	0.480549	1.078	0.108358	0.879982	0.982689	2.14598	1.10164	0.000243632	0.0053003	41.3	44.65	44.49	8.01	32.09	74.6	24.35	7.98	19.94	67.13	70.74	41.91
194	gene-LOC104594659	LOC104594659	caffeoylshikimate esterase-like	1411	D1				yes|up	no|up	no|down	no|down		31.0633	26.3567	14.33	47.0833	12.34	12.4733	15.1567	61.5333	2.487	1.31441	1.48e-06	0.00011269	2.09987	1.0703	0.0755181	0.318854	0.935187	-0.0966725	0.614626	0.935707	0.774756	-0.368186	0.000742139	0.0129718	23.3	36.11	33.78	14.9	16.38	47.79	16.01	15.9	11.08	50.17	46.27	44.81
195	gene-LOC104594678	LOC104594678	uncharacterized protein At1g24485	2454	D1				yes|up	no|up	no|up	no|up	6	0.233333	0.086667	0.046667	0.21	0.006667	0.01	0	0.01	24.8497	4.63516	0.00186308	0.0425612	8.97595	3.16607	0.0866432	1	10.3407	3.37025	0.249249	1	22.7189	4.50582	0.0068592	1	0.28	0.14	0.28	0.13	0.05	0.08	0	0.02	0.12	0.46	0.14	0.03
196	gene-LOC104594679	LOC104594679	receptor-like protein kinase HERK 1	4002	D1				yes|up	no|up	no|up	no|up	1	36.5667	14.0933	8.44333	7.74667	12.3667	8.68333	8.15333	5.00667	2.98399	1.57724	3.98e-05	0.00194762	1.61456	0.691145	0.00381787	0.046158	1.02597	0.0369917	0.788688	0.969659	1.57101	0.651695	0.000556983	0.0102734	38.82	46.27	24.61	9.63	14.05	18.6	8.62	8.28	8.43	9.01	8.52	5.71
197	gene-LOC104594730	LOC104594730	uncharacterized LOC104594730	941	D1				yes|up	no|up	no|down	no|down	6	4.88333	3.36667	3.51333	2.42	1.28333	2.40667	3.84333	3.2	3.74302	1.9042	1.82e-05	0.00100464	1.36463	0.448512	0.243958	0.587262	0.899608	-0.152632	0.610427	0.935503	0.770167	-0.376757	0.323251	0.702057	5.19	4.64	4.82	2.98	2.97	4.15	3.11	4.11	3.32	2.46	1.64	3.16
198	gene-LOC104594800	LOC104594800	uncharacterized LOC104594800	1647	D1	D5			yes|up	yes|up	no|up	no|up		10.31	5	2.42333	4.24	2.79667	2.06667	1.72667	2.54667	3.72376	1.89676	1.16e-13	4.76e-11	2.37028	1.24506	0.000580464	0.011438	1.39305	0.47825	0.151765	0.644867	1.68179	0.749995	0.0177784	0.135285	11.36	11.67	7.9	3.6	3.68	7.72	1.93	3.12	2.22	4.98	4.14	3.6
199	gene-LOC104594816	LOC104594816	MLO-like protein 6	2446	D1	D5			yes|up	yes|up	no|up	no|up		8.94667	3.91	1.60667	4.52667	1.99333	1.02	0.983333	2.96333	4.50744	2.17231	6.15e-11	1.53e-08	3.82833	1.93672	9.84e-06	0.000446996	1.64407	0.717272	0.165275	0.664251	1.56538	0.64651	0.360494	0.733635	9.3	10.95	6.59	1.93	3.01	6.79	1.42	1.17	2.23	3.34	2.84	7.4
200	gene-LOC104594833	LOC104594833	F-box/kelch-repeat protein At5g60570-like	2309	D1				yes|up	no|up	no|down	no|up	7	8.18667	10.7133	12.01	56.2467	3.34333	6.21667	13.1467	42.5333	2.44563	1.29021	0.000141506	0.00573137	1.71176	0.775484	0.00779469	0.0754965	0.910334	-0.135531	0.571048	0.925819	1.34586	0.428524	0.00853181	0.0823771	8.24	8.33	7.99	6.49	10.31	15.34	12.13	11.31	12.59	48.51	53.35	66.88
201	gene-LOC104594836	LOC104594836	putative serine/threonine-protein kinase	2475	D1				yes|up	no|up	no|up	no|up	7	21.86	8.60667	5.52667	4.70333	6.72667	5.59	5.02667	3.51	3.24271	1.6972	4.59e-10	9.17e-08	1.53122	0.614679	0.0628273	0.286356	1.09319	0.128538	0.461093	0.890711	1.35542	0.438743	0.0113064	0.100319	23.44	25.1	17.04	5.02	6.43	14.37	5.34	5.76	5.48	5.1	5.08	3.93
202	gene-LOC104594882	LOC104594882	29 kDa ribonucleoprotein A, chloroplastic-like	1178	D1				yes|down	no|down	no|down	no|down	2	46.03	38.26	42.8267	21.6867	104.933	70.21	63.53	30.3033	0.427856	-1.2248	3.36e-05	0.00167924	0.531113	-0.91291	5.39e-07	3.6e-05	0.666946	-0.584357	0.0152927	0.229725	0.728072	-0.457846	0.0157115	0.124682	35.87	42.16	60.06	36.08	44.73	33.97	45.61	26.8	56.07	19.32	20.26	25.48
203	gene-LOC104594905	LOC104594905	trihelix transcription factor GT-3b-like, transcript variant X1	1257	D1				yes|up	no|up	no|up	no|down	6	2.27667	0.826667	0.486667	0.27	0.67	0.583333	0.36	0.386667	3.33427	1.73737	0.000114521	0.00477921	1.38897	0.474013	0.509454	0.804679	1.36065	0.444299	0.550566	1	0.700973	-0.512569	0.525071	0.834922	1.91	2.6	2.32	0.28	0.8	1.4	0.55	0.25	0.66	0.33	0.36	0.12
204	gene-LOC104594922	LOC104594922	probably inactive leucine-rich repeat receptor-like protein kinase At2g25790	1083	D1				yes|up	no|up	no|down	no|up	6	2.74	0.656667	0.166667	0.786667	0.173333	0.246667	0.213333	0.663333	15.1884	3.9249	2.31e-08	2.97e-06	2.63409	1.3973	0.250767	0.595453	0.781204	-0.356229	0.756957	1	1.19861	0.261368	0.659177	0.899051	2.85	3.2	2.17	0.28	0.07	1.62	0.13	0.19	0.18	0.93	0.72	0.71
205	gene-LOC104594925	LOC104594925	asparagine synthetase [glutamine-hydrolyzing]	2294	D1				yes|down	no|down	no|up	no|up	7	24.5667	43.5167	78.0733	404.413	83.31	65.52	70.7	276.703	0.29677	-1.75259	0.000101743	0.00431894	0.655573	-0.609171	0.130774	0.431193	1.0964	0.132769	0.433394	0.882506	1.48651	0.571932	4.52e-05	0.00139337	18.99	27.43	27.28	30.7	68.25	31.6	79.48	91.33	63.41	385.97	410.85	416.42
206	gene-LOC104594946	LOC104594946	transcription factor bHLH51-like	1040	D1				yes|down	no|down	no|up	no|down	4	7.49333	8.96333	9.15	0.496667	22.0567	16.2033	8.1	1.35333	0.342079	-1.5476	1.6e-05	0.000891847	0.545028	-0.875597	0.000871601	0.0154057	1.11962	0.163009	0.627023	0.939208	0.366975	-1.44624	0.013152	0.110374	5.95	6.81	9.72	9.45	11.8	5.64	10.61	6.66	10.18	0.32	0.53	0.64
207	gene-LOC104594975	LOC104594975	uncharacterized LOC104594975	2493	D1				yes|down	no|up	no|up	no|down	6	0.186667	0.343333	0.076667	0	0.593333	0.223333	0.043333	0.006667	0.309803	-1.69058	0.00187949	0.0428942	1.50527	0.590021	0.368592	0.709311	1.95423	0.9666	0.436373	1	0.546514	-0.87167	0.830843	1	0.16	0.22	0.18	0.44	0.26	0.33	0.07	0.05	0.11	0	0	0
208	gene-LOC104595022	LOC104595022	vacuolar cation/proton exchanger 3-like, transcript variant X2	2122	D1				yes|up	no|up	no|up	no|up	7	19.9133	25.9867	44.5033	84.8	8.78333	22.15	44.0367	67.3333	2.25935	1.1759	8.73e-07	7.08e-05	1.16071	0.215012	0.211968	0.550376	1.00328	0.00471757	0.981983	0.997972	1.27899	0.355005	0.00940079	0.0879725	21.51	15.6	22.63	20.35	32.25	25.36	33.43	46.65	53.43	74.92	88.94	90.54
209	gene-LOC104595024	LOC104595024	uncharacterized LOC104595024	1333	D1				yes|up	no|up	no|up	no|up		42.72	28.9433	22.2067	28.15	14.9667	15.42	20.7367	20.8967	2.74434	1.45646	1.14e-07	1.2e-05	1.83102	0.87265	0.105552	0.384676	1.06617	0.0924407	0.689538	0.954301	1.37503	0.459463	0.0279781	0.181961	39.5	50.04	38.62	14.29	23.71	48.83	24.33	18.89	23.4	33.64	31.3	19.51
210	gene-LOC104595070	LOC104595070	probable receptor-like protein kinase At5g47070	2047	D1				yes|up	no|up	no|up	no|up	5	27.38	16.9767	8.53667	11.8933	10.2067	9.37333	8.38667	7.85667	2.67013	1.41691	1.54e-08	2.09e-06	1.80117	0.848935	0.0965343	0.365933	1.01103	0.0158251	0.907818	0.985976	1.53111	0.614581	0.000212977	0.00472938	26.93	32.85	22.36	8.55	14.21	28.17	8.43	8.51	8.67	13.1	12.66	9.92
211	gene-LOC104595098	LOC104595098	U-box domain-containing protein 14-like	2494	D1				yes|up	no|up	no|down	no|up	1	101.183	44.67	23.5933	23.2233	39.0767	23.9633	23.8267	18.3033	2.59073	1.37336	1.25e-06	9.75e-05	1.83771	0.877906	0.047579	0.24468	0.985303	-0.0213605	0.890755	0.984978	1.28262	0.359095	0.0313795	0.195491	105.47	120.84	77.24	26.02	40.11	67.88	22.09	27.15	21.54	27.45	24.11	18.11
212	gene-LOC104595100	LOC104595100	heavy metal-associated isoprenylated plant protein 3-like	1340	D1				yes|up	no|up	no|up	no|up	1	125.087	61.67	40.5267	15.6533	51.6967	47.4233	35.98	9.31	2.55409	1.35281	6.13e-07	5.38e-05	1.27076	0.345695	0.0110154	0.0959248	1.10795	0.147898	0.437964	0.88393	1.64314	0.716453	3.06e-05	0.00102548	132.85	152.94	89.47	53.07	61	70.94	42.61	30.27	48.7	14.32	17.39	15.25
213	gene-LOC104595126	LOC104595126	probable glycosyltransferase At3g07620, transcript variant X7	3827	D1				yes|up	no|up	no|up	no|down	6	11.68	4.38667	2.19667	0.763333	5.92333	3.27667	1.59667	0.936667	2.13399	1.09355	8.38e-05	0.00362185	1.34405	0.426589	0.0307284	0.187173	1.35619	0.439564	0.0462261	0.397359	0.827626	-0.27295	0.461274	0.799068	13.64	12.59	8.81	4.09	3.99	5.08	2.39	2.08	2.12	0.79	0.67	0.83
214	gene-LOC104595212	LOC104595212	G-type lectin S-receptor-like serine/threonine-protein kinase CES101, transcript variant X1	3446	D1				yes|up	no|up	no|up	no|down	1	35.93	27.28	22.17	4.11333	13.0333	19.8233	17.5233	4.21	2.7605	1.46493	1.51e-10	3.34e-08	1.36366	0.447481	0.0484696	0.246784	1.25786	0.330968	0.0103522	0.187107	0.985065	-0.0217085	0.910917	0.979201	41.48	35.79	30.52	17.79	25.84	38.21	24.49	19.77	22.25	5.12	4.16	3.06
215	gene-LOC104595261	LOC104595261	auxin-induced protein AUX22	891	D1			D15	yes|up	no|up	no|down	yes|up	7	28.0667	10.89	10.2467	85.0233	9.87667	8.73333	13.9733	41.6033	2.68398	1.42437	5.52e-08	6.41e-06	1.18308	0.242549	0.553167	0.829174	0.72361	-0.466716	0.0748977	0.489361	2.18153	1.12534	8.84e-05	0.00237329	30.62	31.06	22.52	4.92	9.82	17.93	9.61	13.35	7.78	92.27	84.24	78.56
216	gene-LOC104595320	LOC104595320	boron transporter 4	3017	D1	D5			yes|up	yes|up	no|down	no|up	7	39.4067	7.78333	5.54333	184.49	6.21667	3.65333	8.81667	166.093	6.28469	2.65184	3.02e-11	8.3e-09	2.12583	1.08803	0.000348673	0.00778529	0.624383	-0.679497	0.00010683	0.0109863	1.12513	0.17009	0.178575	0.535226	48.33	53.67	16.22	4.96	6.04	12.35	5.37	5.77	5.49	200.18	195.25	158.04
217	gene-LOC104595407	LOC104595407	uncharacterized LOC104595407	2120	D1	D5			yes|up	yes|up	no|up	no|up	6	6.79333	1.79667	0.173333	0.803333	0.403333	0.213333	0.113333	0.376667	17.1289	4.09836	0.00159495	0.037996	8.37188	3.06555	0.00047563	0.00984175	1.49213	0.57737	0.613511	1	2.13912	1.09702	0.0712837	0.322066	6.71	7.36	6.31	0.37	0.71	4.31	0.18	0.09	0.25	1.28	0.87	0.26
218	gene-LOC104595530	LOC104595530	uncharacterized LOC104595530, transcript variant X1	1598	D1				yes|up	no|up	no|up	no|up	7	18.9467	7.57667	4.54667	9.32667	4.79	4.30333	4.12333	5.52333	4.30943	2.1075	6.27e-07	5.42e-05	1.97778	0.98388	0.0129095	0.107408	1.05066	0.0712972	0.773093	0.966857	1.82986	0.871737	0.000448578	0.00874104	19.32	19.61	17.91	4.44	5.71	12.58	4.96	4.3	4.38	11.5	9.69	6.79
219	gene-LOC104595545	LOC104595545	L-type lectin-domain containing receptor kinase IX.1-like	2640	D1				yes|up	no|up	no|down	no|up	6	2.5	1.44667	0.523333	1.32333	0.55	0.646667	0.693333	0.903333	4.60255	2.20243	0.000198851	0.00746789	2.24396	1.16605	0.0329053	0.195782	0.733118	-0.447883	0.403367	0.867883	1.48457	0.570041	0.185994	0.546995	1.83	2.58	3.09	0.66	0.93	2.75	0.57	0.41	0.59	1.73	1.29	0.95
220	gene-LOC104595564	LOC104595564	uncharacterized LOC104595564	864	D1				yes|up	no|up	no|up	no|up	7	22.21	15.8433	10.8833	23.64	10.5967	11.2367	10.98	20.12	2.0054	1.00389	2.28e-05	0.00120467	1.38039	0.465073	0.0859866	0.343423	1.00005	7.82e-05	0.999682	0.999938	1.22417	0.291808	0.0432326	0.236271	26.6	19.8	20.23	12.03	13.4	22.1	10.55	10.65	11.45	25.18	21.54	24.2
221	gene-LOC104595569	LOC104595569	uncharacterized LOC104595569, transcript variant X1	1594	D1				yes|down	no|down	no|up	no|up	4	4.71	5.38333	8.69333	0.97	13.3133	9.38	8.14	0.416667	0.38169	-1.38953	5.38e-06	0.000351203	0.519836	-0.94387	2.67e-05	0.00101438	1.04	0.0565822	0.82666	0.974347	1.51309	0.597501	0.327598	0.706413	3.05	5.09	5.99	4.69	5.54	5.92	7.19	11.32	7.57	0.78	1.49	0.64
222	gene-LOC104595639	LOC104595639	jasmonate O-methyltransferase-like	1549	D1			D15	yes|up	no|up	no|down	yes|down	7	14.86	11.3333	3.15	2.42333	3.2	3.79667	3.26333	6.93667	5.87897	2.55556	3.2e-15	1.74e-12	3.30899	1.72639	0.0480319	0.245621	0.968615	-0.0460046	0.836265	0.976035	0.358758	-1.47892	2.01e-11	3.75e-09	16.43	18.96	9.19	7.82	3.25	22.93	2.98	3.7	2.77	2.74	2.42	2.11
223	gene-LOC104595677	LOC104595677	uncharacterized LOC104595677	685	D1				yes|up	no|up	no|up	no|down	1	64.5433	41.1567	48.29	59.5233	24.4733	35.36	46.22	61.34	2.55246	1.35189	7.49e-11	1.82e-08	1.11392	0.155644	0.321905	0.669501	1.02213	0.0315777	0.825131	0.974082	0.979502	-0.0298794	0.80021	0.946928	75.07	64.91	53.65	38.76	42.24	42.47	50.08	46.03	48.76	63.59	63.17	51.81
224	gene-LOC104595768	LOC104595768	NAC domain-containing protein 83-like	1915	D1				yes|up	no|up	no|up	no|up		16.1867	8.75333	9.32333	3.51667	4.97333	7.65	7.47	2.01333	3.65173	1.86858	0.00141661	0.0346298	1.14685	0.197679	0.413875	0.743097	1.2657	0.33994	0.352873	0.836895	1.80204	0.849631	0.000123064	0.0030698	33.39	8.03	7.14	6	10.37	9.89	10.16	7.57	10.24	3.36	3.88	3.31
225	gene-LOC104595780	LOC104595780	probable galacturonosyltransferase-like 1	1830	D1		D10		yes|up	no|up	yes|up	no|up		33.7433	29.92	13.4567	4.32667	12.3733	13.98	5.28667	2.76667	2.71649	1.44174	9.75e-10	1.75e-07	2.12607	1.08819	0.0351968	0.203975	2.52783	1.3379	4.14e-05	0.00568871	1.57609	0.656349	0.0480781	0.252619	31.69	33.9	35.64	15.72	24.14	49.9	16.31	7.67	16.39	5.5	4.46	3.02
226	gene-LOC104595815	LOC104595815	uncharacterized LOC104595815	1451	D1				yes|up	no|up	no|down	no|down	1	69.6467	17.24	8.58333	2.16667	8.30333	10.3567	13.5433	2.23667	6.51915	2.70468	7.76e-23	1.36e-19	1.27673	0.352454	0.524171	0.812556	0.591553	-0.757421	4.61e-05	0.00620604	0.892032	-0.164833	0.681766	0.90754	86.05	79.37	43.52	8.63	8.29	34.8	7.81	10.59	7.35	3	1.97	1.53
227	gene-LOC104595823	LOC104595823	allene oxide synthase 1, chloroplastic-like	2566	D1				yes|up	no|up	no|up	no|up	1	55.5067	26.8933	12.0867	30.23	10.3267	9.27	9.99	26.6867	5.34298	2.41764	1.35e-14	6.55e-12	2.90546	1.53876	0.0324754	0.193792	1.20286	0.266473	0.116685	0.585828	1.14241	0.192077	0.316879	0.695347	54.6	74.66	37.26	14.49	12.1	54.09	14.12	10.09	12.05	38.34	28.47	23.88
228	gene-LOC104595876	LOC104595876	probable disease resistance protein At4g33300	2779	D1				yes|up	no|up	no|up	no|up	1	34.6267	21.77	9.25667	8.73	9.63	10.1433	8.36	6.90667	3.79519	1.92417	7.18e-07	6.08e-05	2.22127	1.15138	0.0284174	0.178206	1.08437	0.116863	0.495859	0.90083	1.30978	0.389322	0.009765	0.0903058	40.03	32.39	31.46	11.06	18.5	35.75	9.42	9.08	9.27	9.24	8.57	8.38
229	gene-LOC104595878	LOC104595878	putative disease resistance protein At5g47280, transcript variant X1	3248	D1				yes|up	no|up	no|up	no|up	6	4.97667	3.30667	1.39333	0.336667	1.35333	1.68333	1.05333	0.313333	3.81417	1.93137	2.53e-11	7.46e-09	1.99563	0.996847	1.13e-05	0.000498927	1.4029	0.488415	0.104165	0.558847	1.05958	0.0834992	0.869909	0.969937	4.86	5.83	4.24	3.14	2.84	3.94	1.14	1.39	1.65	0.47	0.23	0.31
230	gene-LOC104595887	LOC104595887	shikimate O-hydroxycinnamoyltransferase-like	1644	D1			D15	yes|down	no|down	no|up	yes|down	4	3.64667	5.5	6.29	0.293333	10.2567	7.74667	4.53	1.93	0.346635	-1.52851	0.000659316	0.0192362	0.693681	-0.527656	0.0751578	0.317814	1.37159	0.455846	0.272992	0.77984	0.153754	-2.7013	3.05e-07	2.05e-05	3.19	2.2	5.55	8.17	4.61	3.72	4.37	10.45	4.05	0.28	0.39	0.21
231	gene-LOC104595940	LOC104595940	3-ketoacyl-CoA synthase 4-like	1488	D1	D5	D10	D15	yes|down	yes|down	yes|down	yes|down	4	2.20667	2.8	3.85333	0.03	5.24667	15.2133	14.7567	2.38667	0.415873	-1.26578	5.99e-05	0.00272848	0.181109	-2.46507	1.33e-34	1.97e-31	0.258173	-1.95359	1.66e-07	8.81e-05	0.0133129	-6.23103	9.49e-09	9.29e-07	1.76	2.76	2.1	2.44	2.96	3	2.37	6.62	2.57	0.04	0	0.05
232	gene-LOC104596031	LOC104596031	uncharacterized LOC104596031	2206	D1				yes|up	no|up	no|down	no|up	1	52.2633	28.8467	17.28	33.38	21.31	16.14	17.9867	31.63	2.44535	1.29004	5.02e-09	7.78e-07	1.77483	0.827684	0.000823992	0.0147749	0.954832	-0.0666817	0.643301	0.941751	1.07014	0.0977964	0.279174	0.657982	50.76	56.64	49.39	22.18	21.28	43.08	16.26	16.8	18.78	34.87	32.71	32.56
233	gene-LOC104596090	LOC104596090	probable copper-transporting ATPase HMA5	3170	D1				yes|up	no|up	no|up	no|up		8.89	4.40333	2.95667	3.31333	3.38333	2.48667	2.78333	2.53	2.61037	1.38426	1.31e-05	0.000749997	1.75528	0.811703	0.00022471	0.00558171	1.05606	0.0786858	0.674281	0.949963	1.32511	0.406113	0.0721021	0.324253	10.29	11.32	5.06	3.94	3.88	5.39	2.82	3.16	2.89	4.35	2.98	2.61
234	gene-LOC104596092	LOC104596092	oxalate--CoA ligase-like	2272	D1				yes|up	no|up	no|down	no|up	5	49.2867	29.2967	15.0067	116.747	10.5733	13.2833	21.7267	101.7	4.79632	2.26193	5.2e-11	1.34e-08	2.34804	1.23146	0.0260501	0.168672	0.71502	-0.483945	0.097386	0.544918	1.20834	0.273027	0.16337	0.510803	63.73	56.17	27.96	13.81	23.4	50.68	12.75	18.67	13.6	119.89	109.59	120.76
235	gene-LOC104596093	LOC104596093	uncharacterized LOC104596093	2549	D1	D5		D15	yes|up	yes|up	no|up	yes|up	6	2.80667	2.23667	0.616667	7.21	0.43	0.15	0.28	3.37667	6.5208	2.70505	2.14e-07	2.05e-05	14.0584	3.81336	1.13e-09	1.48e-07	2.23009	1.1571	0.0125718	0.206131	2.15991	1.11097	1.5e-05	0.000588095	2.1	2.96	3.36	0.92	1.77	4.02	0.6	0.55	0.7	7.8	6.08	7.75
236	gene-LOC104596094	LOC104596094	germin-like protein subfamily 1 member 1	1027	D1	D5			yes|down	yes|down	no|up	no|down	6	1.66333	1.66667	2.80667	0.243333	4.47333	3.90667	1.48667	0.52	0.366388	-1.44856	2.47e-05	0.00128645	0.418467	-1.25682	0.00135456	0.0214138	1.85416	0.890766	0.102166	0.555753	0.477222	-1.06727	0.283791	0.66336	2.02	1.74	1.23	1.28	1.76	1.96	3.48	2.31	2.63	0.35	0.38	0
237	gene-LOC104596107	LOC104596107	uncharacterized LOC104596107, transcript variant X2	11713	D1	D5			yes|down	yes|down	no|down	no|down	6	0.026667	0.033333	0.823333	0.596667	0.813333	2.42667	2.8	3.28667	0.0300412	-5.05691	5.38e-14	2.33e-11	0.013556	-6.20492	1.27e-47	5.66e-44	0.291609	-1.77789	0.342315	0.831306	0.179462	-2.47825	0.0056705	0.0613541	0.03	0.04	0.01	0.01	0.05	0.04	0.48	1.99	0	0.82	0.89	0.08
238	gene-LOC104596172	LOC104596172	protein DETOXIFICATION 49-like	2042	D1				yes|up	no|up	no|down	no|up	6	1.23	0.16	0.04	0.636667	0.126667	0.053333	0.086667	0.55	9.59819	3.26276	8.64e-05	0.00371814	2.86977	1.52094	0.341663	0.68665	0.442164	-1.17735	0.405648	1	1.16743	0.22334	0.685715	0.908413	1.67	1.77	0.25	0	0.1	0.38	0.06	0.03	0.03	0.84	0.37	0.7
239	gene-LOC104596184	LOC104596184	dehydration-responsive element-binding protein 1B-like	1099	D1			D15	yes|up	no|up	no|down	yes|up	5	29.3333	6.48333	1.18	3.71667	3.05333	1.42333	1.96333	0.526667	9.73045	3.28251	0.00230753	0.04984	4.5495	2.18571	0.0341895	0.200376	0.593513	-0.752648	0.440178	0.884521	7.04492	2.81658	0.000105108	0.00272304	33.75	38.04	16.21	1.17	7.47	10.81	2.21	0.19	1.14	5.59	4.58	0.98
240	gene-LOC104596185	LOC104596185	uncharacterized LOC104596185, transcript variant X1	2493	D1				yes|up	no|up	no|up	no|up	1	68.9767	37.6833	22.2433	1.03	24.1633	25.0867	19.94	0.746667	2.82427	1.49788	1.31e-08	1.8e-06	1.49205	0.577291	1.72e-05	0.000713769	1.13089	0.177464	0.199069	0.703876	1.3254	0.406424	0.381974	0.749411	80.42	80.27	46.24	32.25	36.95	43.85	23.07	19.45	24.21	1.06	1.04	0.99
241	gene-LOC104596248	LOC104596248	IRK-interacting protein-like, transcript variant X1	1761	D1	D5		D15	yes|down	yes|down	no|down	yes|down	4	4.80333	3.26667	2.42	0.416667	11.87	6.81667	3.14667	1.73333	0.398155	-1.3286	2.93e-11	8.16e-09	0.46615	-1.10113	8.48e-08	7.11e-06	0.766747	-0.383178	0.213244	0.721695	0.248238	-2.01021	3.34e-05	0.00109328	4.34	4.48	5.59	3.04	3.35	3.41	2.32	2.97	1.97	0.41	0.17	0.67
[truncated: 1,161 more rows]
[truncated: 29 more columns]

## Sheet: S5 GO terms of M512 vs. Nl-CK
Supplementary Table S5 GO enrichments of all DEGs from the four bud stages in the M512 vs.Nl-CK group
[truncated: 77 more rows]

## Sheet: S6 GO terms of CSFY vs. WSH-CK
Supplementary Table S6 GO enrichments of all DEGs from the four bud stages in the CSFY vs.WSH-CK group
[truncated: 58 more rows]

## Sheet: S7  Candidate genes 
Supplementary Table S7 Candidate genes associated with the broad/narrow variation of lotus petals and their expression values and annotations
[truncated: 223 more rows]
